# Supplementary material for: Kidney cytosine methylation changes improve renal function decline estimation in patients with diabetic kidney disease
Source: Nat Commun. 2019 Jun 5;10:2461. doi: 10.1038/s41467-019-10378-8 (PMC6549146; doi:10.1038/s41467-019-10378-8)
Supplement: Supplementary file 4 — Supplementary Data 1 [file 41467_2019_10378_MOESM4_ESM.xlsx]

## Sheet: supplementary_data1
Methylation probe	Primary Cohort Betaa	Primary Cohort P-valuea	Primary Cohort FDR-adjusted P-value a	Replication Cohort Betaa	Replication Cohort P-valuea	Replication Cohort FDR-adjusted P-valuea	Combined Cohort Betaa	Combined Cohort P-valuea	Combined Cohort FDR-adjusted P-valuea	Chr	Position	Refgene Name	Refgene Group	Kidney Regulatory Region
cg24035484	-0.0145517	2.81e-05	0.0482551	-0.0064713	0.0166755	0.161715	-0.00761773	2.13112e-05	0.00136044	chr7	27191564			Promoter
cg24146125	-0.0155412	3.64e-07	0.0113288	-0.00830833	0.00201502	0.0524861	-0.0099575	4.37827e-09	3.23069e-06	chr12	4378267			Promoter
cg24204477	0.0318243	8.58e-06	0.0358331	0.0137942	0.0081963	0.112068	0.0170007	2.12004e-06	0.000272757	chr15	96886238			Promoter
cg25296938	-0.0281628	6.6e-08	0.00502328	-0.0344066	7.4e-08	0.000131354	-0.0306658	2.46666e-16	1.56616e-11	chr1	158979841	IFI16;IFI16	5'UTR;1stExon	Promoter
cg25616514	-0.0127588	1.4e-05	0.039386	-0.00722115	0.0277654	0.20883	-0.00873348	4.47711e-06	0.000461515	chr15	96885418			Promoter
cg00355019	-0.016905	1.11e-05	0.0378267	-0.0180831	1.93e-05	0.00331519	-0.0168272	2.12727e-12	1.12733e-08	chr14	77419754			Enhancer
cg00690082	-0.0158068	5.9e-06	0.0343234	-0.0103019	0.000325923	0.0183466	-0.0106583	2.10177e-08	1.01676e-05	chr19	11305913	KANK2;KANK2	5'UTR;TSS1500	Enhancer
cg00710862	-0.0119661	2.39e-05	0.045922	-0.00992051	0.0051948	0.0879355	-0.00845827	1.67198e-05	0.00115004	chr1	39658128	MACF1	Body	Enhancer
cg01210554	-0.0283445	2.74e-05	0.0480068	-0.0164011	0.0167587	0.162128	-0.0229085	5.03018e-09	3.60174e-06	chr17	80189973	SLC16A3;SLC16A3	TSS200;5'UTR	Enhancer
cg01999046	-0.0218613	2.22e-05	0.0452003	-0.0117786	0.0131012	0.143341	-0.0126375	1.08589e-05	0.000848721	chr11	62366806	MTA2	Body	Enhancer
cg02032097	-0.018113	9.81e-06	0.03612	-0.0123075	0.0006546	0.0274956	-0.013846	1.8182e-10	3.22705e-07	chr2	70297499			Enhancer
cg02229757	-0.0408236	2.09e-08	0.00336353	-0.0255705	3.1e-06	0.00110559	-0.0261319	1.98658e-11	6.31661e-08	chr8	135648811	ZFAT	Body	Enhancer
cg02551029	-0.0224499	1.94e-05	0.0442626	-0.0134727	0.000224132	0.0147195	-0.0125577	1.71224e-06	0.000234119	chr4	6944071	TBC1D14	Body	Enhancer
cg03173942	0.0401168	4.48e-06	0.0343234	0.0246732	5.7e-05	0.00634919	0.0259772	1.24839e-09	1.28802e-06	chr7	98976900	ARPC1B	5'UTR	Enhancer
cg25742745	-0.0180486	2.48e-06	0.0282709	-0.0137899	0.000105686	0.00932274	-0.0134184	1.93288e-09	1.7744e-06	chr2	85545908	TGOLN2	3'UTR	Transcribed
cg26115228	-0.0236944	6.93e-07	0.0159121	-0.0226912	6.24e-07	0.000427075	-0.0216808	2.02036e-14	4.71095e-10	chr3	52272690	TWF2	Body	Transcribed
cg26429629	-0.0272746	1.92e-05	0.0442626	-0.0221548	0.000522407	0.0242235	-0.0237006	5.66679e-10	7.32541e-07	chr19	46117805	EML2	Body	Transcribed
cg26479279	0.0261176	1.26e-05	0.039386	0.0188286	0.000225278	0.0147557	0.0111634	0.000785666	0.0157206	chr1	201118532	TMEM9	Body	Transcribed
cg26555310	0.0245658	6.56e-07	0.0159121	0.00811333	0.0349454	0.234444	0.00950753	0.000290917	0.00807359	chr20	2637292	SNORD57;NOP56;SNORD56	TSS1500;Body;Body	Transcribed
cg26788737	-0.0183359	1.79e-05	0.0442626	-0.0195033	3.1e-06	0.00110559	-0.0170433	5.05945e-11	1.22889e-07	chr12	7260546	C1RL;LOC283314	Body;TSS1500	Transcribed
cg26912069	0.0335081	1.31e-05	0.039386	0.0216797	0.000729722	0.0294554	0.0199697	2.25863e-06	0.000284677	chr6	30650202	KIAA1949	Body	Transcribed
cg03890877	-0.0410786	3.17e-07	0.0113288	-0.0327083	1.97e-05	0.00335853	-0.0290975	2.44944e-09	2.12601e-06	chr11	119994877	TRIM29	Body	Other Inactive
cg04423314	-0.0116997	4.68e-06	0.0343234	-0.00628974	0.0020074	0.0523753	-0.00655731	1.65086e-06	0.000229038	chr17	40438511	STAT5A	TSS1500	Other Inactive
cg04819487	0.0219114	2.97e-05	0.0491064	0.0205062	2.6e-07	0.00026034	0.0174398	3.54561e-10	5.25473e-07	chr9	139779708	TRAF2	TSS1500	Other Inactive
cg04933530	-0.0221053	3.05e-05	0.0491064	-0.0119916	0.00481113	0.0845396	-0.0113259	3.83258e-05	0.00204578	chr3	46755916	PRSS50	Body	Other Inactive
cg05318454	-0.0172657	1.38e-05	0.039386	-0.0127767	0.000810772	0.0313385	-0.01379	2.88051e-09	2.40948e-06	chr16	15685126			Other Inactive
cg05783585	-0.0162365	1.97e-07	0.00906986	-0.00795239	0.0208891	0.181533	-0.0100281	9.28021e-07	0.000151746	chr5	82767394	VCAN	TSS200	Other Inactive
cg05839365	-0.0104124	1.83e-05	0.0442626	-0.00863383	0.00233588	0.0570305	-0.00781668	2.21034e-06	0.000280056	chr3	72435597	RYBP	Body	Other Inactive
cg07267600	-0.0257057	2.76e-05	0.0480068	-0.0272189	2.62e-06	0.00100122	-0.0240241	1.59417e-10	2.93462e-07	chr7	100239188	TFR2	TSS200	Other Inactive
cg07584894	0.0184433	3.08e-05	0.0491319	0.00896687	0.0185098	0.170858	0.0113968	1.44339e-06	0.000209651	chr14	25320054	STXBP6	Body	Other Inactive
cg07888912	-0.0139623	2.52e-05	0.0461066	-0.0133896	5.39e-06	0.00157493	-0.01116	3.9844e-08	1.61939e-05	chr12	133166658			Other Inactive
cg08105471	-0.0149382	6.68e-06	0.0343234	-0.00622875	0.0199345	0.177379	-0.00917648	4.14011e-08	1.66513e-05	chr12	2750053	CACNA1C	Body	Other Inactive
cg09889997	-0.0256541	1.9e-05	0.0442626	-0.0112588	0.0167542	0.16212	-0.0144283	1.59081e-05	0.00110953	chr19	7827802	CLEC4M	TSS1500	Other Inactive
cg10316899	-0.0153868	2.11e-05	0.0445454	-0.0215565	1.33e-08	5.63e-05	-0.0166898	6.49076e-13	4.63309e-09	chr3	74439236	CNTN3	Body	Other Inactive
cg10377245	-0.0202289	6.87e-06	0.0343234	-0.0163253	0.00961729	0.121959	-0.0159516	9.6212e-06	0.00078029	chr1	7692321	CAMTA1	Body	Other Inactive
cg10512292	-0.0161721	1.52e-05	0.0398006	-0.0178433	4.33e-05	0.00535083	-0.0155958	1.6487e-09	1.57986e-06	chr13	30107044	SLC7A1	Body	Other Inactive
cg10752421	0.0220634	1.89e-05	0.0442626	0.0125912	0.00270779	0.0618303	0.0112683	3.03761e-05	0.00173889	chr6	30649909	KIAA1949	Body	Other Inactive
cg11288144	-0.0317185	1.16e-05	0.0387412	-0.0290202	7.24e-06	0.00185588	-0.0276396	7.42471e-11	1.65156e-07	chr8	132926948	EFR3A	Body	Other Inactive
cg11356451	-0.0177482	9.94e-06	0.03612	-0.00666582	0.0136985	0.146638	-0.00895081	3.45248e-06	0.000385502	chr17	73762276	GALK1	TSS1500	Other Inactive
cg11607882	0.0273933	5.82e-06	0.0343234	0.0106504	0.0429755	0.259768	0.0152772	2.63747e-06	0.000319863	chr1	118679290	SPAG17	Body	Other Inactive
cg11779239	-0.0187924	1.51e-05	0.0398006	-0.00806366	0.0162714	0.159816	-0.0100936	2.68089e-06	0.000323112	chr8	116462556	TRPS1	Body	Other Inactive
cg12435551	-0.0314693	1.51e-05	0.0398006	-0.0362453	3.54e-08	9.1e-05	-0.0345328	7.14552e-17	6.24806e-12	chr22	47075270	GRAMD4	3'UTR	Other Inactive
cg13040418	0.033726	3.43e-06	0.0319064	0.0149229	0.0108873	0.130169	0.0169212	5.19834e-06	0.000512452	chr1	90303337	LRRC8D	5'UTR	Other Inactive
cg13266096	-0.0206593	7.47e-07	0.01601	-0.0216822	3.56e-08	9.1e-05	-0.0188313	2.49063e-14	5.44453e-10	chr6	169651645	THBS2	5'UTR	Other Inactive
cg15705813	-0.0150486	2.05e-05	0.0442626	-0.0127452	0.000323715	0.0182541	-0.0121725	1.30568e-08	7.06929e-06	chr1	167902728	BRP44	Body	Other Inactive
cg15941159	-0.00993358	1.33e-05	0.039386	-0.00750861	0.000267893	0.0163459	-0.00655534	9.61815e-07	0.000155527	chr3	47191823	SETD2	Body	Other Inactive
cg17203533	0.026671	3.03e-05	0.0491064	0.0115124	0.0120342	0.137026	0.0187485	1.02211e-09	1.11023e-06	chr6	31005837			Other Inactive
cg17971168	0.0217742	1.24e-05	0.039386	0.0142278	0.000232853	0.015052	0.0135445	3.55168e-07	7.64456e-05	chr12	4381448	CCND2	TSS1500	Other Inactive
cg18761422	-0.0196175	2.15e-06	0.0276026	-0.0178905	1.46e-05	0.00280439	-0.0183204	4.0605e-14	7.25568e-10	chr6	89967305	GABRR2	3'UTR	Other Inactive
cg19681793	-0.00956591	2.42e-05	0.045922	-0.00785361	4.74e-05	0.00565442	-0.00688	1.93732e-08	9.54363e-06	chr17	55946195	CUEDC1	Body	Other Inactive
cg19777644	0.0299834	2.86e-05	0.0484621	0.0137411	0.00199512	0.0522066	0.0177205	1.14243e-07	3.42105e-05	chr17	40826212	PLEKHH3	Body	Other Inactive
cg20597486	-0.0295352	4.89e-06	0.0343234	-0.0384089	2.93e-08	8.12e-05	-0.035468	1.25984e-18	4.40644e-13	chr14	71867244			Other Inactive
cg20788199	0.0576302	1.9e-06	0.0276026	0.0195848	0.00740934	0.106112	0.025413	7.58298e-06	0.000663555	chr7	1686764			Other Inactive
cg20834178	-0.0197194	7.23e-06	0.0343234	-0.0222583	1.61e-05	0.00296731	-0.0212475	1.6798e-12	9.47628e-09	chr3	9991622	PRRT3	Body	Other Inactive
cg20984924	-0.0230816	1.46e-05	0.0398006	-0.0230055	1.95e-05	0.00333098	-0.0192942	9.65933e-10	1.07594e-06	chr12	20000505			Other Inactive
cg21439672	-0.0159119	2.51e-05	0.0461066	-0.00981335	0.00144414	0.0433794	-0.0110911	3.88048e-08	1.59301e-05	chr6	30690376	TUBB	Body	Other Inactive
cg21462428	-0.0187316	1.19e-06	0.0213403	-0.0208562	6.89e-06	0.00180612	-0.0214927	2.68669e-16	1.56616e-11	chr17	16968059	MPRIP	Body	Other Inactive
cg21607236	-0.0168991	2.3e-05	0.045922	-0.010112	0.0186993	0.171737	-0.00797978	0.0014426	0.0234594	chr3	11798996			Other Inactive
cg22413056	-0.026535	4.44e-06	0.0343234	-0.0343794	7.08e-11	3.88e-06	-0.0291209	1.91361e-17	3.34653e-12	chr6	30689865	TUBB	Body	Other Inactive
cg22507023	-0.0169584	1.36e-05	0.039386	-0.00750113	0.0206096	0.180417	-0.00977559	4.76826e-06	0.000481998	chr2	85116113			Other Inactive
cg22703162	-0.0207234	1.74e-06	0.0275423	-0.0171341	7.65e-06	0.00190365	-0.0192425	4.75645e-16	2.3766e-11	chr5	169758391	LOC257358	TSS200	Other Inactive
cg22806907	-0.0282631	1.43e-05	0.039386	-0.0121183	0.0220192	0.1863	-0.0153323	1.81013e-05	0.00121682	chr2	134254352	NCKAP5	Body	Other Inactive
cg22999066	0.0326486	1.94e-05	0.0442626	0.0167375	9.88e-05	0.00894387	0.0168701	6.08279e-07	0.000112152	chr1	68914717	RPE65	Body	Other Inactive
cg23124325	-0.0160117	1.6e-05	0.0407945	-0.0129479	0.000176744	0.0127436	-0.0107914	8.4928e-07	0.000142331	chr1	226184782	C1orf55	Body	Other Inactive
cg23328707	-0.0181837	1.06e-05	0.0373517	-0.0106136	0.00121464	0.0393692	-0.0129769	9.3803e-10	1.05834e-06	chr5	107437721	FBXL17	Body	Other Inactive
