# Supplementary material for: Kidney cytosine methylation changes improve renal function decline estimation in patients with diabetic kidney disease
Source: Nat Commun. 2019 Jun 5;10:2461. doi: 10.1038/s41467-019-10378-8 (PMC6549146; doi:10.1038/s41467-019-10378-8)
Supplement: Supplementary file 5 — Supplementary Data 2 [file 41467_2019_10378_MOESM5_ESM.xlsx]

## Sheet: supplementary_data2
Methylation probe	Chr	Position	Refgene Name	Refgene Group	Cis-Gene(s) with Expression Changes	Methylation probe - Cis Gene expression Betaa	Methylation probe - Cis Gene expression P-valuea	Kidney Regulatory Region
cg00478361	chr1	26552116			CD52	0.618673	9.65e-10	Promoter
cg00719165	chr2	27603886	ZNF513	TSS1500	KHK	-0.529131	7.97e-07	Promoter
cg00769072	chr9	5629304	KIAA1432	TSS200	ERMP1	-0.50765	1.3e-05	Promoter
cg01105256	chr12	56390867	SUOX;SUOX;SUOX	TSS200;TSS200;TSS200	DGKA	0.522623	1.54e-06	Promoter
cg01163597	chr6	3455912	SLC22A23	Body	BPHL	-0.524174	9.61e-07	Promoter
cg01424562	chr14	69256677	ZFP36L1	Body	ZFP36L1	0.531956	6.36e-07	Promoter
cg01607849	chr12	6976129	TPI1;TPI1;TPI1	TSS1500;TSS1500;TSS1500	C1S	0.585859	7.8e-09	Promoter
cg01607849	chr12	6976129	TPI1;TPI1;TPI1	TSS1500;TSS1500;TSS1500	C1R	0.553975	3.57e-07	Promoter
cg01733204	chr14	89020645	PTPN21	5'UTR	KCNK10	-0.528464	7.36e-07	Promoter
cg01945183	chr6	31696867	DDAH2	Body	LST1	0.520989	3.08e-06	Promoter
cg02096633	chr9	35162499	UNC13B	Body	CCL19	0.539862	1.64e-07	Promoter
cg02385710	chr11	64884962	ZNHIT2	1stExon	NEAT1	0.553417	8.93e-07	Promoter
cg02433278	chr17	37856230	ERBB2;ERBB2	5'UTR;TSS200	IKZF3	0.570887	1.96e-07	Promoter
cg02747254	chr16	29938183	KCTD13	TSS1500	CORO1A	0.655999	3.47e-10	Promoter
cg02775469	chr6	33181031			HLA-DOB	0.51012	3e-06	Promoter
cg02856070	chr11	65686288	DRAP1;C11orf68;C11orf68	TSS1500;Body;Body	LTBP3	0.536023	7.01e-07	Promoter
cg02856070	chr11	65686288	DRAP1;C11orf68;C11orf68	TSS1500;Body;Body	SF3B2	-0.53461	5.68e-07	Promoter
cg02909379	chr10	118609145			HSPA12A	-0.534123	3.58e-07	Promoter
cg03231960	chr19	49139050	DBP	Body	FAM83E	0.573483	2.01e-07	Promoter
cg03252536	chr17	35306063	AATF	TSS200	LHX1	0.59957	6.29e-09	Promoter
cg03280620	chr17	34890860	MYO19;MYO19;MYO19;PIGW	5'UTR;5'UTR;5'UTR;TSS1500	LHX1	0.510002	6.19e-07	Promoter
cg03484180	chr3	49967517	MON1A;MON1A	TSS200;TSS200	HYAL1	-0.516592	2.64e-06	Promoter
cg03513363	chr20	30458745	TTLL9;DUSP15;DUSP15;DUSP15;TTLL9	5'UTR;TSS1500;TSS1500;TSS1500;1stExon	HCK	0.512012	2.7e-06	Promoter
cg03526256	chr19	35168978	ZNF302;ZNF302	5'UTR;5'UTR	HPN	-0.606577	1.04e-08	Promoter
cg03547446	chr6	32163810	GPSM3;NOTCH4	TSS1500;Body	LY6G6C	0.537196	5.51e-07	Promoter
cg03744975	chr12	56212418	SARNP;SARNP;SARNP;ORMDL2	TSS1500;TSS1500;TSS1500;5'UTR	DGKA	0.518311	2.04e-06	Promoter
cg03864000	chr11	111411381	LAYN;LAYN	5'UTR;1stExon	POU2AF1	0.581992	5.38e-09	Promoter
cg04129736	chr22	37415199	MPST;TST;MPST;MPST;MPST	TSS1500;5'UTR;TSS1500;TSS1500;TSS1500	IL2RB	0.509485	1.56e-06	Promoter
cg04145287	chr1	26552102			CD52	0.601191	4.81e-09	Promoter
cg04822621	chr5	169724656	LCP2;LCP2	1stExon;5'UTR	LCP2	-0.518251	2.2e-06	Promoter
cg04960065	chr4	185189300			ACSL1	0.523993	2.4e-06	Promoter
cg05671385	chr11	104915759	CASP1;CASP1;CASP1;CARD16;CASP1;CASP1;CARD16	Body;Body;Body;Body;Body;Body;Body	CASP1	-0.626677	5.66e-09	Promoter
cg05697726	chr6	32812933	PSMB8;PSMB8	TSS1500;TSS1500	HLA-DRA	-0.568437	7.32e-08	Promoter
cg05697726	chr6	32812933	PSMB8;PSMB8	TSS1500;TSS1500	HLA-DQB1	-0.532816	1.48e-06	Promoter
cg05974580	chr12	69863874	FRS2;FRS2	TSS1500;TSS1500	LYZ	0.508222	6.38e-07	Promoter
cg06180099	chr1	150979364	FAM63A;FAM63A;FAM63A;FAM63A;FAM63A;FAM63A	5'UTR;5'UTR;1stExon;5'UTR;TSS200;TSS200	SELENBP1	-0.553972	2.3e-07	Promoter
cg06180099	chr1	150979364	FAM63A;FAM63A;FAM63A;FAM63A;FAM63A;FAM63A	5'UTR;5'UTR;1stExon;5'UTR;TSS200;TSS200	CTSS	0.614454	7.11e-09	Promoter
cg06362985	chr12	70132208	RAB3IP;RAB3IP;RAB3IP;RAB3IP	TSS1500;TSS1500;TSS1500;TSS1500	LYZ	0.514519	9.13e-07	Promoter
cg06420362	chr2	47402907	CALM2	Body	EPCAM	-0.533618	1.14e-06	Promoter
cg06493473	chr6	31696803	DDAH2	Body	LTB	0.5368	5.11e-07	Promoter
cg06619059	chr19	1408842	DAZAP1;DAZAP1	Body;Body	ARID3A	0.602511	1.1e-08	Promoter
cg06947430	chr19	51228937	CLEC11A	3'UTR	KLK7	-0.510725	2.71e-06	Promoter
cg07033820	chr1	32707210	MTMR9L	Body	MARCKSL1	0.510212	2.55e-06	Promoter
cg07060074	chr12	56390878	SUOX;SUOX;SUOX	TSS200;TSS200;TSS200	DGKA	0.526469	1.73e-06	Promoter
cg07069636	chr16	30671749			CORO1A	-0.547411	3.3e-07	Promoter
cg07080358	chr2	68546507	CNRIP1;CNRIP1	1stExon;1stExon	ARHGAP25	0.542765	5.39e-07	Promoter
cg07104818	chr1	119682616	WARS2;WARS2	Body;Body	HAO2	-0.517727	9.56e-07	Promoter
cg07237926	chr11	117857630	IL10RA;IL10RA	Body;Body	IL10RA	-0.57461	1.42e-08	Promoter
cg07463059	chr1	158979810	IFI16;IFI16	5'UTR;1stExon	AIM2	-0.559397	1.08e-07	Promoter
cg07463059	chr1	158979810	IFI16;IFI16	5'UTR;1stExon	MNDA	-0.640194	4.27e-10	Promoter
cg07463059	chr1	158979810	IFI16;IFI16	5'UTR;1stExon	FCER1A	-0.558257	1.4e-07	Promoter
cg07463059	chr1	158979810	IFI16;IFI16	5'UTR;1stExon	IFI16	-0.576826	4.07e-08	Promoter
cg07523565	chr16	66784801	DYNC1LI2	Body	CKLF	0.540627	9.85e-07	Promoter
cg07580762	chr1	161171810	NDUFS2;NDUFS2	5'UTR;TSS200	SLAMF7	0.521745	1.59e-06	Promoter
cg07580762	chr1	161171810	NDUFS2;NDUFS2	5'UTR;TSS200	FCER1G	0.572397	8.08e-08	Promoter
cg07580762	chr1	161171810	NDUFS2;NDUFS2	5'UTR;TSS200	CD48	0.678016	1.19e-11	Promoter
cg07642949	chr6	52442464	TRAM2	TSS1500	GSTA1	-0.572468	1.08e-07	Promoter
cg08169020	chr14	69256888	ZFP36L1	Body	ZFP36L1	0.515	1.24e-06	Promoter
cg08268266	chr16	11680284	LITAF;LITAF;LITAF;LITAF	5'UTR;TSS200;5'UTR;Body	TNP2	0.510413	3.88e-06	Promoter
cg08442088	chr7	44085357	DBNL;DBNL;DBNL	Body;Body;Body	ABP1	0.549877	4.19e-08	Promoter
cg08830758	chr12	15374175	RERG;RERG	5'UTR;1stExon	ARHGDIB	0.528697	2.18e-07	Promoter
cg09122913	chr5	175875427	FAF2	1stExon	SNCB	0.52207	4.89e-07	Promoter
cg09241284	chr6	30294441	TRIM39;HCG18;HCG18;TRIM39	TSS200;Body;Body;TSS1500	HLA-E	-0.524467	1.79e-06	Promoter
cg09451413	chr5	169724791	LCP2;LCP2	1stExon;5'UTR	LCP2	-0.510475	3.15e-06	Promoter
cg09468328	chr1	9352407	SPSB1	TSS1500	SLC2A5	-0.521509	3.47e-06	Promoter
cg09689944	chr12	56390952	SUOX;SUOX;SUOX	TSS200;TSS200;TSS200	DGKA	0.559127	1.98e-07	Promoter
cg09763162	chr10	118608473			HSPA12A	-0.524757	1.6e-06	Promoter
cg09942999	chr1	32707389	MTMR9L	TSS200	MARCKSL1	0.513471	4.13e-06	Promoter
cg10016208	chr19	19143972	SFRS14;ARMC6;SFRS14	5'UTR;TSS1500;5'UTR	HOMER3	0.51065	5.02e-06	Promoter
cg10087172	chr12	15114494	ARHGDIB;ARHGDIB	5'UTR;1stExon	ARHGDIB	-0.602561	9.31e-09	Promoter
cg10392172	chr11	64764297	BATF2	Body	SLC22A11	-0.53285	1.03e-06	Promoter
cg10444806	chr17	38084428	ORMDL3	TSS1500	IKZF3	0.54566	1.29e-07	Promoter
cg10498429	chr11	64051762	GPR137;BAD;BAD;GPR137	TSS1500;1stExon;Body;TSS200	MACROD1	-0.550737	2.17e-07	Promoter
cg10512292	chr12	4378267			CCND2	-0.515099	2.47e-06	Promoter
cg10925082	chr12	15114703	ARHGDIB	TSS200	ARHGDIB	-0.597257	1.5e-08	Promoter
cg11079048	chr10	118765220	KIAA1598;KIAA1598	TSS200;TSS200	HSPA12A	-0.551028	2.9e-07	Promoter
cg11161846	chr1	160990452	F11R	Body	CD48	0.548794	4.91e-07	Promoter
cg11183072	chr17	37894397	GRB7;GRB7	TSS200;5'UTR	IKZF3	0.598315	1.37e-08	Promoter
cg11237883	chr7	75677249	STYXL1;STYXL1;MDH2	1stExon;5'UTR;TSS200	MDH2	-0.610962	5.51e-09	Promoter
cg11599830	chr12	49504967	LMBR1L	TSS1500	FKBP11	0.519889	2.23e-06	Promoter
cg11861654	chr20	35374881	NDRG3;NDRG3	TSS1500;TSS1500	SAMHD1	0.526543	4.47e-07	Promoter
cg11905611	chr12	14720974	PLBD1	TSS200	ARHGDIB	0.566167	1.44e-07	Promoter
cg12069248	chr11	65628378	MUS81	Body	CCDC85B	0.515226	1.13e-06	Promoter
cg12406027	chr19	39616818	PAK4;PAK4;PAK4;PAK4;PAK4	5'UTR;5'UTR;5'UTR;5'UTR;5'UTR	GMFG	0.546041	1.01e-06	Promoter
cg12457451	chr17	25621979	WSB1;WSB1	Body;Body	WSB1	0.542232	4.86e-07	Promoter
cg12741639	chr22	37678728	CYTH4	Body	RAC2	-0.59785	1.81e-08	Promoter
cg12922931	chr21	33984727	C21orf59	TSS200	OLIG2	0.544192	1.31e-07	Promoter
cg13334727	chr5	132113601	SEPT8;SEPT8;SEPT8;SEPT8	TSS200;TSS1500;TSS1500;TSS1500	SEPT8	0.533384	1.27e-06	Promoter
cg13354523	chr12	10251574	CLEC1A;CLEC1A	5'UTR;1stExon	CLEC2B	0.532611	1.05e-06	Promoter
cg13354523	chr12	10251574	CLEC1A;CLEC1A	5'UTR;1stExon	CLEC2D	0.578596	3.02e-08	Promoter
cg13354523	chr12	10251574	CLEC1A;CLEC1A	5'UTR;1stExon	CD69	0.557575	8.68e-08	Promoter
cg13375538	chr19	12911875	PRDX2;PRDX2	Body;Body	GCDH	-0.563366	2.01e-08	Promoter
cg13620770	chr11	64051738	GPR137;BAD;BAD;GPR137	TSS1500;1stExon;Body;TSS200	MACROD1	-0.608127	4.4e-09	Promoter
cg13703666	chr11	66115419	B3GNT1	TSS1500	CCDC85B	0.5111	4.04e-06	Promoter
cg13731828	chr9	139780699	TRAF2	TSS1500	SEC16A	-0.532941	2.73e-06	Promoter
cg13779868	chr10	5488436	NET1;NET1	Body;TSS200	ASB13	-0.511489	4.11e-06	Promoter
cg13829104	chr12	115118806	TBX3;TBX3	Body;Body	TBX3	-0.523439	2.88e-06	Promoter
cg13903809	chr12	93964785	SOCS2	5'UTR	MRPL42	-0.53096	2.6e-06	Promoter
cg13993802	chr11	107880029	CUL5;CUL5	5'UTR;1stExon	CUL5	-0.578608	3.85e-09	Promoter
cg14051147	chr6	33539394			HLA-DPB1	-0.510401	1.74e-06	Promoter
cg14149172	chr1	151298905	PI4KB	TSS200	SELENBP1	-0.510313	1.32e-06	Promoter
cg14557185	chr3	149374763	WWTR1;WWTR1;WWTR1	Body;Body;Body	CP	0.596368	2.61e-08	Promoter
cg14588779	chr19	15528530	AKAP8L	Body	CYP4F2	-0.567045	2.37e-07	Promoter
cg14650559	chr14	77843620	C14orf174;TMED8	TSS200;TSS1500	NGB	0.546318	2.42e-07	Promoter
cg15023571	chr2	197034813	STK17B	5'UTR	STK17B	-0.527141	9.37e-07	Promoter
cg15043384	chr3	149374761	WWTR1;WWTR1;WWTR1	Body;Body;Body	CP	0.567735	1.57e-07	Promoter
cg15417149	chr11	64053742	GPR137;GPR137;GPR137;GPR137;GPR137;GPR137	5'UTR;Body;1stExon;1stExon;5'UTR;5'UTR	MACROD1	-0.563235	6.18e-08	Promoter
cg16028578	chr19	5720624	TMEM146;LONP1	TSS200;TSS1500	FUT5	0.51389	3.4e-06	Promoter
cg16092786	chr11	32455735	WT1;WT1;WT1;WT1	Body;Body;Body;Body	QSER1	0.51363	8.12e-07	Promoter
cg16116203	chr12	6876922	PTMS	Body	C1S	0.640499	9.65e-11	Promoter
cg16116203	chr12	6876922	PTMS	Body	C1R	0.557093	3.15e-07	Promoter
cg16186435	chr6	32810833	PSMB8;PSMB8	Body;Body	HLA-DOB	-0.526083	2.87e-06	Promoter
cg16393012	chr12	15114387	ARHGDIB	5'UTR	ARHGDIB	-0.637118	7.54e-10	Promoter
cg16560861	chr14	23771758	PPP1R3E	Body	ZFHX2	0.515448	9.65e-07	Promoter
cg16826947	chr7	44084618	DBNL;DBNL;DBNL	Body;Body;Body	MYL7	0.537105	1.7e-06	Promoter
cg17008052	chr11	66112445	BRMS1;BRMS1;BRMS1;BRMS1	5'UTR;1stExon;1stExon;5'UTR	RIN1	0.524983	7.86e-07	Promoter
cg17227014	chr4	6642450	MRFAP1;MRFAP1	1stExon;5'UTR	MRFAP1L1	-0.553931	4.2e-07	Promoter
cg17284531	chr19	6773074	VAV1	Body	C3	-0.552246	4.77e-07	Promoter
cg17326313	chr2	37383568	EIF2AK2;EIF2AK2	5'UTR;5'UTR	QPCT	0.514147	8.63e-07	Promoter
cg17709703	chr1	3712510	LRRC47	1stExon	LRRC47	-0.538785	1.62e-06	Promoter
cg18051914	chr11	118134912	MPZL2;MPZL2;MPZL2;MPZL2	1stExon;5'UTR;5'UTR;1stExon	IL10RA	0.547014	2.45e-08	Promoter
cg18051914	chr11	118134912	MPZL2;MPZL2;MPZL2;MPZL2	1stExon;5'UTR;5'UTR;1stExon	CD3D	0.652988	7.7e-12	Promoter
cg18130076	chr11	66384026	RBM14	TSS200	LRFN4	0.576747	7.06e-08	Promoter
cg18130076	chr11	66384026	RBM14	TSS200	SPTBN2	0.545272	1.01e-06	Promoter
cg18237551	chr5	150284600	ZNF300	TSS1500	GPX3	-0.529076	2.34e-06	Promoter
cg18307957	chr1	9649516	TMEM201;TMEM201	Body;Body	GPR157	0.535332	1.96e-06	Promoter
cg18399703	chr11	118134846	MPZL2;MPZL2	1stExon;1stExon	CD3G	0.518026	1.19e-07	Promoter
cg18399703	chr11	118134846	MPZL2;MPZL2	1stExon;1stExon	CD3D	0.610254	2.3e-09	Promoter
cg18503260	chr8	86157410	CA13	TSS1500	RALYL	-0.509837	3.26e-06	Promoter
cg18532215	chr3	145879568	PLOD2;PLOD2	TSS1500;TSS1500	PLSCR1	0.5181	6.25e-07	Promoter
cg18622493	chr4	78979559	FRAS1;FRAS1	Body;Body	CXCL13	0.520409	2.54e-06	Promoter
cg18635670	chr6	26539327	HMGN4	5'UTR	HIST1H3F	0.515907	1.53e-06	Promoter
cg18849169	chr5	150399781	GPX3	TSS1500	GPX3	-0.532775	2.39e-06	Promoter
cg19039313	chr2	136634366	MCM6	TSS1500	CXCR4	-0.604274	5.65e-09	Promoter
cg19250113	chr17	29298832	RNF135;RNF135	Body;Body	EVI2B	0.517422	1.76e-06	Promoter
cg19250113	chr17	29298832	RNF135;RNF135	Body;Body	EVI2A	0.522347	4.2e-07	Promoter
cg19265998	chr19	49404094	NUCB1	1stExon	CD37	0.509719	1.6e-06	Promoter
cg19286686	chr2	158731699	ACVR1;ACVR1	5'UTR;TSS200	CYTIP	0.586204	3.07e-08	Promoter
cg19296571	chr16	75600381	GABARAPL2;GABARAPL2	5'UTR;1stExon	CTRB1	0.514022	3.62e-06	Promoter
cg19516105	chr1	26551710			CD52	0.600332	5.08e-09	Promoter
cg19655195	chr2	196933718	DNAH7	TSS200	STK17B	0.5792	1.41e-08	Promoter
cg19662922	chr12	9217079	LOC144571	TSS1500	A2M	0.519116	3.48e-06	Promoter
cg19725903	chr12	14721020	PLBD1	TSS1500	ARHGDIB	0.53057	1.07e-06	Promoter
cg19826026	chr12	15114393	ARHGDIB	5'UTR	ARHGDIB	-0.660312	1.73e-10	Promoter
cg19959519	chr17	29422806	NF1;NF1;NF1	Body;Body;Body	EVI2B	0.531688	7.98e-07	Promoter
cg20001829	chr11	118402342	TMEM25;TMEM25;TMEM25;TMEM25;TMEM25;TMEM25	5'UTR;5'UTR;5'UTR;5'UTR;5'UTR;5'UTR	CD3D	0.541838	5.02e-07	Promoter
cg20051772	chr12	56325015	DGKA;DGKA;DGKA;DGKA;DGKA	TSS1500;TSS1500;TSS1500;5'UTR;1stExon	DGKA	-0.559444	5.9e-08	Promoter
cg20066188	chr22	37678791	CYTH4	Body	RAC2	-0.605644	6.21e-09	Promoter
cg20137312	chr11	36616246	C11orf74;RAG2	5'UTR;5'UTR	COMMD9	-0.543692	2.23e-07	Promoter
cg20207029	chr11	117747689	FXYD6;FXYD6;FXYD6;FXYD6;FXYD6;FXYD6;FXYD6;FXYD6;FXYD6	1stExon;5'UTR;5'UTR;1stExon;1stExon;5'UTR;1stExon;5'UTR;5'UTR	IL10RA	0.514349	5.44e-07	Promoter
cg20219035	chr12	14720858	PLBD1	TSS200	ARHGDIB	0.515153	3.01e-06	Promoter
cg20597486	chr1	158979841	IFI16;IFI16	5'UTR;1stExon	AIM2	-0.558658	1.23e-07	Promoter
cg20597486	chr1	158979841	IFI16;IFI16	5'UTR;1stExon	IFI16	-0.633285	6e-10	Promoter
cg20597486	chr1	158979841	IFI16;IFI16	5'UTR;1stExon	FCER1A	-0.628248	7.25e-10	Promoter
cg20597486	chr1	158979841	IFI16;IFI16	5'UTR;1stExon	MNDA	-0.662966	4.58e-11	Promoter
cg20645074	chr12	49182479	ADCY6	5'UTR	FKBP11	0.522969	2.47e-06	Promoter
cg20774166	chr6	31627617	C6orf47	1stExon	LTB	0.555669	2.24e-07	Promoter
cg20782778	chr11	101982138	YAP1;YAP1	Body;Body	MMP7	0.579564	1.07e-07	Promoter
cg20917083	chr12	15114233	ARHGDIB	5'UTR	ARHGDIB	-0.536839	4.28e-07	Promoter
cg21182407	chr6	3119541	BPHL;BPHL;BPHL;BPHL	Body;Body;Body;Body	BPHL	-0.509794	2.63e-06	Promoter
cg21581504	chr2	68545960	CNRIP1;CNRIP1	Body;Body	ARHGAP25	0.522587	1.03e-06	Promoter
cg21625520	chr12	56391059	SUOX;SUOX;SUOX;SUOX;SUOX;SUOX	5'UTR;1stExon;1stExon;5'UTR;5'UTR;1stExon	DGKA	0.512988	1.07e-06	Promoter
cg21660392	chr17	66950545	ABCA8	5'UTR	ABCA8	-0.529963	1.08e-06	Promoter
cg21691116	chr1	161171819	NDUFS2;NDUFS2	5'UTR;TSS200	FCER1G	0.537926	3.61e-07	Promoter
cg21691116	chr1	161171819	NDUFS2;NDUFS2	5'UTR;TSS200	CD48	0.673497	9.43e-12	Promoter
cg21747160	chr12	49504981	LMBR1L	TSS1500	FKBP11	0.519711	3.28e-06	Promoter
cg22005145	chr5	150399143	GPX3	TSS1500	GPX3	-0.590749	4.79e-08	Promoter
cg22374940	chr1	26551782			CD52	0.559056	8.67e-08	Promoter
cg22436229	chr1	26437241	PDIK1L;PDIK1L;PDIK1L	TSS1500;TSS1500;TSS1500	CD52	0.528139	1.37e-06	Promoter
cg22493877	chr1	9352405	SPSB1	TSS1500	SLC2A5	-0.512331	7.07e-06	Promoter
cg22580629	chr12	56390979	SUOX;SUOX;SUOX	TSS200;TSS200;TSS200	DGKA	0.51525	2.55e-06	Promoter
cg22663117	chr17	79670454	MRPL12;MRPL12	5'UTR;1stExon	ACTG1	-0.52039	9.43e-07	Promoter
cg22778981	chr17	37856133	ERBB2;ERBB2	5'UTR;TSS200	IKZF3	0.545745	5.42e-07	Promoter
cg23077575	chr5	132113608	SEPT8;SEPT8;SEPT8;SEPT8	TSS200;TSS1500;TSS1500;TSS1500	SEPT8	0.550483	3.82e-07	Promoter
cg23242863	chr1	151032723	MLLT11;CDC42SE1;MLLT11;CDC42SE1	5'UTR;TSS1500;1stExon;TSS1500	SELENBP1	-0.545621	1.53e-07	Promoter
cg23266533	chr7	100860849	PLOD3;PLOD3;ZNHIT1	1stExon;5'UTR;TSS200	ACHE	0.536009	2.31e-06	Promoter
cg23732024	chr8	74903801	LY96	Body	LY96	-0.532292	2.97e-07	Promoter
cg23836594	chr17	37894258	GRB7;GRB7;GRB7	5'UTR;TSS1500;1stExon	IKZF3	0.545512	5.5e-07	Promoter
cg23920389	chr2	27592846	EIF2B4;SNX17;EIF2B4;EIF2B4	Body;TSS1500;1stExon;Body	MAPRE3	0.512112	6.94e-06	Promoter
cg23967461	chr2	158731736	ACVR1;ACVR1	5'UTR;TSS200	CYTIP	0.616162	5.17e-09	Promoter
cg24475210	chr4	6642433	MRFAP1	TSS200	MRFAP1L1	-0.55055	4.41e-08	Promoter
cg24487784	chr11	696252	TMEM80;DEAF1;TMEM80	Body;TSS1500;Body	BET1L	0.547178	1.93e-07	Promoter
cg24818418	chr4	110834590	EGF	1stExon	EGF	-0.515616	1.3e-06	Promoter
cg24863642	chr1	161171902	NDUFS2;NDUFS2	5'UTR;TSS200	CD48	0.53681	4.27e-07	Promoter
cg24951864	chr20	35580555	SAMHD1	TSS1500	SAMHD1	0.560057	1.93e-07	Promoter
cg24955845	chr17	33775779	SLFN13;SLFN13	1stExon;5'UTR	CCL5	0.522622	1.67e-06	Promoter
cg25021590	chr1	183774742	RGL1	Body	NCF2	0.513405	4.62e-07	Promoter
cg25212993	chr5	132113755	SEPT8;SEPT8;SEPT8;SEPT8	TSS200;TSS1500;TSS1500;TSS1500	SEPT8	0.529159	5.13e-07	Promoter
cg25228746	chr2	127865379	BIN1;BIN1;BIN1;BIN1;BIN1;BIN1;BIN1;BIN1;BIN1;BIN1	TSS1500;TSS1500;TSS1500;TSS1500;TSS1500;TSS1500;TSS1500;TSS1500;TSS1500;TSS1500	BIN1	-0.551026	3.47e-08	Promoter
cg25296314	chr12	122277851	HPD	Body	HPD	0.510605	3.81e-06	Promoter
cg26120958	chr11	6439806	APBB1;APBB1	5'UTR;5'UTR	APBB1	-0.540229	1.47e-06	Promoter
cg26271127	chr19	50312505	FUZ	Body	CD37	0.52565	2.82e-07	Promoter
cg26419941	chr12	49183133	ADCY6	TSS1500	FKBP11	0.559969	4.07e-07	Promoter
cg26426447	chr11	118134959	MPZL2;MPZL2;MPZL2;MPZL2	1stExon;5'UTR;5'UTR;1stExon	IL10RA	0.533179	9.29e-08	Promoter
cg26426447	chr11	118134959	MPZL2;MPZL2;MPZL2;MPZL2	1stExon;5'UTR;5'UTR;1stExon	CD3D	0.563752	4.11e-08	Promoter
cg26426447	chr11	118134959	MPZL2;MPZL2;MPZL2;MPZL2	1stExon;5'UTR;5'UTR;1stExon	CD3G	0.514232	9.74e-08	Promoter
cg26694487	chr15	51058035	SPPL2A	TSS200	CYP19A1	0.508346	6.26e-06	Promoter
cg26718420	chr12	10331666	C12orf59;C12orf59	5'UTR;1stExon	CD69	0.526863	8.18e-07	Promoter
cg26718420	chr12	10331666	C12orf59;C12orf59	5'UTR;1stExon	CLEC2B	0.53147	1.4e-06	Promoter
cg26805528	chr9	131872542	CRAT;PPP2R4;CRAT;PPP2R4;PPP2R4;PPP2R4	Body;TSS1500;Body;TSS1500;TSS1500;TSS1500	ZER1	-0.563463	7.67e-08	Promoter
cg26886875	chr6	31627653	C6orf47	1stExon	LTB	0.512625	2.72e-06	Promoter
cg27129286	chr16	2318236	RNPS1;RNPS1	TSS200;TSS1500	IGFALS	0.549458	1.04e-06	Promoter
cg27553637	chr22	37957154	CDC42EP1	5'UTR	RAC2	0.561683	2.25e-07	Promoter
cg27591371	chr6	31627633	C6orf47	1stExon	LTB	0.553512	1.75e-07	Promoter
cg00209623	chr3	193851106			CPN2	-0.573906	3.12e-08	Enhancer
cg00305193	chr1	26158583	FAM54B;FAM54B;FAM54B;FAM54B	3'UTR;3'UTR;3'UTR;3'UTR	CD52	-0.634525	4.89e-10	Enhancer
cg00442389	chr6	32160074	GPSM3	Body	HLA-DRA	-0.511687	2.68e-06	Enhancer
cg00442389	chr6	32160074	GPSM3	Body	HLA-DQB1	-0.531986	1.45e-06	Enhancer
cg00511464	chr4	40518041	RBM47;RBM47	5'UTR;TSS200	RHOH	0.58588	3.97e-08	Enhancer
cg00595243	chr6	133137893	RPS12;SNORD100;SNORA33	Body;TSS200;TSS1500	MOXD1	-0.557117	2.19e-07	Enhancer
cg00684075	chr2	85969661			MAT2A	-0.510496	6.38e-06	Enhancer
cg00715696	chr16	85660534	KIAA0182;KIAA0182	5'UTR;Body	IRF8	0.543918	1.82e-07	Enhancer
cg00802478	chr4	40588553	RBM47	5'UTR	RHOH	0.51667	2.82e-06	Enhancer
cg00916899	chr20	35944932	MANBAL;MANBAL	3'UTR;3'UTR	SAMHD1	-0.583464	3.12e-08	Enhancer
cg01348086	chr5	176785296	RGS14	Body	SLC34A1	0.515625	2.05e-06	Enhancer
cg01351992	chr16	1210389	CACNA1H;CACNA1H	Body;Body	TPSAB1	0.514553	4.48e-06	Enhancer
cg01351992	chr16	1210389	CACNA1H;CACNA1H	Body;Body	TPSB2	0.513088	4.36e-06	Enhancer
cg01566199	chr1	26197239	PAQR7;PAQR7	1stExon;5'UTR	CD52	0.517441	3.72e-06	Enhancer
cg01704534	chr4	40518024	RBM47;RBM47	5'UTR;TSS200	RHOH	0.517282	2.37e-06	Enhancer
cg01903374	chr1	151129844	TNFAIP8L2	5'UTR	CTSS	-0.599738	2.56e-08	Enhancer
cg01903374	chr1	151129844	TNFAIP8L2	5'UTR	SELENBP1	0.605237	3.94e-09	Enhancer
cg02255107	chr3	16347334	OXNAD1	3'UTR	RFTN1	-0.533549	2.95e-06	Enhancer
cg02448597	chr6	32160605	GPSM3	5'UTR	HLA-DQB1	-0.559438	2.5e-07	Enhancer
cg02499214	chr12	122230490	RHOF	Body	HPD	0.522075	4.12e-06	Enhancer
cg02567958	chr22	37962818	CDC42EP1	Body	RAC2	-0.549334	4.51e-07	Enhancer
cg02651357	chr6	6695860			LY86	-0.507918	6.72e-06	Enhancer
cg02756056	chr6	32813582	TAP1;PSMB8	Body;TSS1500	HLA-DOB	-0.514579	4.03e-06	Enhancer
cg02769206	chr12	109210684	SSH1;SSH1;SSH1	Body;Body;Body	DAO	-0.520169	1.6e-06	Enhancer
cg03078169	chr19	35629791	FXYD1;FXYD1;FXYD1	5'UTR;1stExon;TSS1500	HPN	-0.522902	1.6e-06	Enhancer
cg03259887	chr16	85608894			IRF8	0.558919	1.34e-07	Enhancer
cg03355101	chr19	16449718			CYP4F2	0.541712	3.74e-07	Enhancer
cg03356689	chr11	128586365	FLI1;FLI1	Body;5'UTR	FLI1	-0.517644	2.25e-06	Enhancer
cg03748503	chr17	19483554			MFAP4	0.537185	6.16e-07	Enhancer
cg03900314	chr6	31695552	DDAH2	Body	LTB	-0.578838	4.52e-08	Enhancer
cg03928874	chr6	6654898	LY86	3'UTR	LY86	-0.570469	5.71e-08	Enhancer
cg04346672	chr14	69229910			ZFP36L1	0.582583	9.02e-08	Enhancer
cg04375784	chr6	133137810	RPS12;SNORD100;SNORA33	Body;TSS200;TSS1500	MOXD1	-0.575132	1.26e-07	Enhancer
cg04735908	chr14	23538430	ACIN1;ACIN1;ACIN1;ACIN1;ACIN1	Body;Body;Body;Body;Body	SLC7A7	-0.545588	5.7e-07	Enhancer
cg04735908	chr14	23538430	ACIN1;ACIN1;ACIN1;ACIN1;ACIN1	Body;Body;Body;Body;Body	SLC7A8	-0.512679	7.28e-06	Enhancer
cg04859102	chr6	31527893			LTB	-0.582098	9.17e-09	Enhancer
cg04859102	chr6	31527893			LST1	-0.507986	4.46e-06	Enhancer
cg04908960	chr16	30425679	ZNF771;ZNF771	Body;Body	CORO1A	0.53765	1.11e-06	Enhancer
cg05247914	chr19	35629701	FXYD1;FXYD1	TSS200;TSS1500	HPN	-0.551488	7.7e-07	Enhancer
cg05439368	chr15	45028098	TRIM69;TRIM69	TSS1500;TSS1500	B2M	-0.555926	5.73e-08	Enhancer
cg05617027	chr4	40437086	RBM47;RBM47	Body;Body	RHOH	0.556669	1.62e-07	Enhancer
cg05656486	chr1	161171383	NDUFS2;NDUFS2	5'UTR;TSS1500	CD48	-0.528603	8.41e-07	Enhancer
cg05886321	chr19	39369335	SIRT2;SIRT2;RINL	3'UTR;3'UTR;TSS1500	GMFG	-0.544246	1.03e-06	Enhancer
cg05989693	chr3	50376155	RASSF1;RASSF1;RASSF1;RASSF1	TSS1500;TSS1500;Body;Body	HYAL1	0.561144	2.88e-07	Enhancer
cg06393830	chr6	31527889			LTB	-0.554653	1.44e-07	Enhancer
cg06395232	chr12	15105654	ARHGDIB	5'UTR	ARHGDIB	-0.694984	4.39e-12	Enhancer
cg06667961	chr6	31527693			LTB	-0.54248	1.06e-07	Enhancer
cg06760507	chr1	161168145	NDUFS2;ADAMTS4	TSS1500;1stExon	FCER1G	0.525572	1.51e-06	Enhancer
cg06760507	chr1	161168145	NDUFS2;ADAMTS4	TSS1500;1stExon	SLAMF7	0.54377	6.39e-07	Enhancer
cg06760507	chr1	161168145	NDUFS2;ADAMTS4	TSS1500;1stExon	CD48	0.627487	1.42e-09	Enhancer
cg07026010	chr7	44506445	NUDCD3	Body	ABP1	0.562492	1.07e-07	Enhancer
cg07034255	chr5	32297979	MTMR12	Body	NPR3	-0.519978	3.48e-06	Enhancer
cg07120889	chr1	150535935			CTSS	-0.537688	5.8e-07	Enhancer
cg07212747	chr16	4539233	HMOX2;HMOX2;HMOX2	5'UTR;5'UTR;5'UTR	GLYR1	0.527948	8.18e-07	Enhancer
cg08452338	chr3	149271990	WWTR1;WWTR1;WWTR1	Body;Body;Body	CP	0.537333	7.23e-07	Enhancer
cg08899215	chr6	31617472	BAT3;BAT3;BAT3;BAT3	Body;Body;Body;Body	LTB	-0.598553	2.27e-10	Enhancer
cg09050670	chr16	1521617	CLCN7;CLCN7	Body;Body	HAGH	0.508778	3.52e-06	Enhancer
cg09139409	chr16	1242561	CACNA1H;CACNA1H	Body;Body	TPSAB1	0.534484	1.48e-06	Enhancer
cg09273059	chr10	71077221	HK1;HK1;HK1;HK1;HK1	Body;TSS1500;Body;Body;Body	SRGN	-0.535502	4.7e-07	Enhancer
cg09337049	chr10	120971516	GRK5	Body	RGS10	-0.522198	1.01e-06	Enhancer
cg09442403	chr3	149089298	TM4SF1	Body	CP	-0.522407	4.42e-06	Enhancer
cg09442403	chr3	149089298	TM4SF1	Body	CPA3	-0.515948	3.61e-06	Enhancer
cg09501687	chr5	150169781	C5orf62	Body	GPX3	0.561277	4.18e-07	Enhancer
cg10462778	chr5	172314133	ERGIC1	Body	STC2	-0.528067	1.21e-06	Enhancer
cg10474005	chr12	6741649	LPAR5;LPAR5	5'UTR;TSS1500	C1S	-0.583255	4.7e-09	Enhancer
cg10474005	chr12	6741649	LPAR5;LPAR5	5'UTR;TSS1500	C1R	-0.526653	1.01e-06	Enhancer
cg10567637	chr17	48609923	EPN3	TSS200	SPAG9	0.527631	3.97e-08	Enhancer
cg10735607	chr11	60680515	TMEM109	TSS1500	MS4A1	0.563587	5.68e-08	Enhancer
cg10789824	chr19	39369196	RINL	TSS1500	GMFG	-0.575142	1.53e-07	Enhancer
cg10838410	chr12	6659524	IFFO1;IFFO1;IFFO1	Body;TSS1500;Body	C1S	-0.526033	1.47e-06	Enhancer
cg10952220	chr3	46448671	CCRL2;CCRL2	TSS1500;TSS200	LTF	-0.509333	2.14e-06	Enhancer
cg10993460	chr12	7276482	RBP5	3'UTR	C1S	0.544309	2.64e-07	Enhancer
cg11031567	chr17	79378207	BAHCC1	Body	NPLOC4	-0.509472	2.36e-06	Enhancer
cg11031567	chr17	79378207	BAHCC1	Body	SLC25A10	-0.511656	5.05e-06	Enhancer
cg11188031	chr5	156485648	HAVCR1;HAVCR1	TSS200;TSS200	ITK	0.509498	1.49e-06	Enhancer
cg11390381	chr1	151800946	RORC	Body	SELENBP1	0.510397	2.73e-06	Enhancer
cg11706729	chr6	32813154	PSMB8;PSMB8;TAP1	TSS1500;TSS1500;3'UTR	HLA-DQB1	-0.553494	3.99e-07	Enhancer
cg11753750	chr22	39147792	UNC84B	Body	APOBEC3G	-0.523815	1.35e-06	Enhancer
cg12111309	chr4	57624039			HOPX	-0.640133	1.95e-10	Enhancer
cg12407070	chr3	149034450			CP	0.523941	2.69e-06	Enhancer
cg12913832	chr14	23250215	SLC7A7;SLC7A7;SLC7A7	Body;Body;Body	TRDV3	0.518584	9.33e-07	Enhancer
cg12961069	chr22	39685780			APOBEC3G	0.60911	3.44e-09	Enhancer
cg13840520	chr15	81589248	IL16;IL16	Body;5'UTR	IL16	-0.522629	5.4e-07	Enhancer
cg14389547	chr19	3398778	NFIC;NFIC	Body;Body	C19orf28	-0.523894	1.98e-06	Enhancer
cg14542334	chr5	169980575	KCNIP1;KCNIP1;KCNIP1	Body;Body;Body	LCP2	-0.55336	3.25e-07	Enhancer
cg14606321	chr9	131397851	WDR34	Body	TBC1D13	-0.511342	3.12e-06	Enhancer
cg14754581	chr3	46448753	CCRL2;CCRL2;CCRL2	TSS1500;5'UTR;1stExon	LTF	-0.511533	3.01e-06	Enhancer
cg14754581	chr3	46448753	CCRL2;CCRL2;CCRL2	TSS1500;5'UTR;1stExon	CCR2	-0.588851	2.83e-08	Enhancer
cg15035133	chr22	37962637	CDC42EP1	Body	RAC2	-0.564666	1.04e-07	Enhancer
cg15101392	chr11	117748132	FXYD6;FXYD6;FXYD6;FXYD6;FXYD6;FXYD6	TSS1500;1stExon;5'UTR;TSS1500;TSS1500;TSS1500	IL10RA	0.548849	8.93e-08	Enhancer
cg15128876	chr1	161146073	B4GALT3	5'UTR	CD48	-0.58302	2.96e-08	Enhancer
cg15345437	chr11	62620843	SNORD22;SNORD31;SNHG1	TSS1500;Body;Body	SLC22A6	0.514164	6.18e-06	Enhancer
cg15581429	chr19	39369353	SIRT2;SIRT2;RINL	3'UTR;3'UTR;TSS1500	GMFG	-0.526658	2.01e-06	Enhancer
cg15662251	chr1	26197855	PAQR7	TSS200	CD52	0.521112	3.65e-06	Enhancer
cg16134718	chr2	204973770			CD28	-0.515826	5.46e-07	Enhancer
cg16224951	chr6	31528154			LST1	-0.540943	8.14e-07	Enhancer
cg17010827	chr1	161141572	B4GALT3	3'UTR	CD48	-0.525799	4.82e-07	Enhancer
cg17128237	chr11	64792167			SLC22A11	-0.528095	1.2e-06	Enhancer
cg17228232	chr17	79026049	BAIAP2;BAIAP2;BAIAP2;BAIAP2	Body;Body;Body;Body	NPLOC4	-0.526746	1.09e-06	Enhancer
cg17641710	chr3	50279038	GNAI2	Body	HYAL1	0.550878	6.81e-07	Enhancer
cg17752270	chr5	169706238	LCP2	Body	LCP2	-0.578002	4.78e-08	Enhancer
cg18112681	chr11	63303399	RARRES3	TSS1500	MACROD1	0.548395	4.28e-07	Enhancer
cg18151345	chr11	60720229	SLC15A3;SLC15A3	TSS1500;TSS1500	MS4A1	-0.553516	2.98e-08	Enhancer
cg18578263	chr19	39369067	RINL	TSS200	GMFG	-0.521945	3.61e-06	Enhancer
cg18796704	chr6	132216033	ENPP1	3'UTR	MOXD1	0.516675	2.23e-06	Enhancer
cg18808506	chr5	142078020	FGF1;FGF1;FGF1;FGF1	TSS1500;TSS1500;TSS1500;TSS1500	FGF1	0.55326	3.98e-07	Enhancer
cg18973247	chr1	27070873	ARID1A;ARID1A	Body;Body	CD52	-0.686986	9.47e-12	Enhancer
cg19136673	chr6	32813337	PSMB8;TAP1	TSS1500;3'UTR	HLA-DRA	-0.517765	1.63e-06	Enhancer
cg19141644	chr2	27601088	ZNF513	Body	KHK	-0.514095	2.35e-06	Enhancer
cg19233405	chr1	154988721	ZBTB7B	Body	PKLR	0.510572	3.54e-06	Enhancer
cg19464252	chr16	30675233	FBRS	TSS1500	CORO1A	-0.544271	3.55e-07	Enhancer
cg19483007	chr3	149327651	WWTR1;WWTR1;WWTR1	Body;Body;Body	CP	0.661792	5.11e-11	Enhancer
cg19850333	chr3	46448579	CCRL2;CCRL2	TSS1500;TSS200	LTF	-0.553561	8.19e-08	Enhancer
cg19942083	chr12	7070562			C1S	-0.555234	9.68e-08	Enhancer
cg20317872	chr1	111743202	DENND2D;DENND2D	1stExon;5'UTR	CD53	-0.64639	1.37e-10	Enhancer
cg20566897	chr11	313527	IFITM1	TSS1500	IFITM1	-0.51554	1.38e-06	Enhancer
cg20600850	chr12	6712515	CHD4	Body	C1S	-0.546847	7.65e-08	Enhancer
cg20679513	chr6	33264522	RGL2;RGL2	Body;Body	HLA-DOB	0.552138	2.85e-07	Enhancer
cg21197905	chr11	111602136	PPP2R1B	Body	POU2AF1	0.535787	5.58e-07	Enhancer
cg21387773	chr4	57964342	IGFBP7	Body	HOPX	0.527574	1.9e-06	Enhancer
cg21406461	chr1	158978957	IFI16	TSS1500	MNDA	-0.651376	1.82e-10	Enhancer
cg21406461	chr1	158978957	IFI16	TSS1500	AIM2	-0.598143	6.6e-09	Enhancer
cg21406461	chr1	158978957	IFI16	TSS1500	IFI16	-0.611699	2.24e-09	Enhancer
cg21406461	chr1	158978957	IFI16	TSS1500	FCER1A	-0.590147	1.76e-08	Enhancer
cg21621482	chr17	79228937	SLC38A10;SLC38A10	Body;Body	SLC25A10	-0.531688	1.97e-06	Enhancer
cg21621482	chr17	79228937	SLC38A10;SLC38A10	Body;Body	NPLOC4	-0.51712	1.89e-06	Enhancer
cg21646082	chr1	26603970	CCDC21	3'UTR	CD52	0.618071	6.39e-09	Enhancer
cg21712830	chr22	24989335	C22orf36;GGT1	TSS1500;5'UTR	UPB1	-0.633901	1.13e-09	Enhancer
cg21757951	chr11	326987			IFITM1	-0.556384	1.44e-07	Enhancer
cg21889604	chr22	23607606	BCR;BCR	Body;Body	IGLL5	0.542971	4.88e-07	Enhancer
cg21889604	chr22	23607606	BCR;BCR	Body;Body	IGLC7	0.551238	5.39e-07	Enhancer
cg22082015	chr17	38252123	NR1D1	Body	IKZF3	-0.560019	2.83e-07	Enhancer
cg22107533	chr15	45028083	TRIM69;TRIM69	TSS1500;TSS1500	B2M	-0.579636	1.39e-08	Enhancer
cg22111442	chr1	31441196	SNORD85;PUM1;PUM1	TSS200;Body;Body	LAPTM5	0.513915	2.37e-06	Enhancer
cg22160735	chr17	40673466	ATP6V0A1;ATP6V0A1;ATP6V0A1	3'UTR;3'UTR;3'UTR	RPL27	-0.540846	1.35e-06	Enhancer
cg22491111	chr1	17891649	ARHGEF10L	5'UTR	PADI2	-0.521933	9.57e-07	Enhancer
cg23178195	chr19	35629703	FXYD1;FXYD1	TSS200;TSS1500	HPN	-0.549315	5.81e-07	Enhancer
cg23259001	chr14	105800169	PACS2;PACS2	Body;Body	IGHG1	0.540589	1.2e-06	Enhancer
cg23350385	chr3	46448134	CCRL2;CCRL2	TSS1500;TSS1500	CCR2	-0.564117	8.09e-08	Enhancer
cg23403980	chr17	2060623	SMG6;SMG6	Body;Body	SERPINF2	0.532303	4.48e-07	Enhancer
cg23653443	chr21	43136548	C21orf129;NCRNA00112	TSS1500;TSS200	MX2	0.53032	1.36e-06	Enhancer
cg23799313	chr1	26198360	PAQR7	TSS1500	CD52	0.563623	2.46e-07	Enhancer
cg23972298	chr1	32665582	CCDC28B	TSS1500	MARCKSL1	0.519383	2.34e-06	Enhancer
cg24049880	chr1	161171211	NDUFS2;NDUFS2	5'UTR;TSS1500	CD48	-0.660955	2.76e-11	Enhancer
cg24126880	chr17	19624390			MFAP4	0.543758	6.54e-07	Enhancer
cg24406898	chr7	94023308	COL1A2	TSS1500	COL1A2	-0.537874	2.17e-06	Enhancer
cg24504194	chr6	31527920			LST1	-0.516629	2.08e-06	Enhancer
cg24509331	chr1	116694791			NHLH2	0.574855	1.28e-08	Enhancer
cg24955196	chr1	154982621	ZBTB7B	5'UTR	PKLR	0.510184	4.74e-06	Enhancer
cg25358853	chr3	46448631	CCRL2;CCRL2	TSS1500;TSS200	CCR2	-0.517313	2.25e-06	Enhancer
cg25358853	chr3	46448631	CCRL2;CCRL2	TSS1500;TSS200	LTF	-0.527447	7.81e-07	Enhancer
cg25883083	chr12	6741695	LPAR5;LPAR5	5'UTR;TSS1500	C1R	-0.523452	1.12e-06	Enhancer
cg25883083	chr12	6741695	LPAR5;LPAR5	5'UTR;TSS1500	C1S	-0.579184	5.31e-09	Enhancer
cg26271776	chr14	22989580			TRAC	-0.515849	3.7e-06	Enhancer
cg26467918	chr11	63932088	MACROD1	Body	SLC22A11	-0.536985	1.62e-06	Enhancer
cg27247807	chr16	89387225	ANKRD11	5'UTR	DPEP1	-0.509265	1.33e-06	Enhancer
cg27250037	chr20	35471692	C20orf117;C20orf117	Body;5'UTR	SAMHD1	-0.511152	1.97e-06	Enhancer
cg27299033	chr17	1883179	RTN4RL1	Body	SERPINF2	-0.53737	2.06e-07	Enhancer
ch.11.2683828R	chr11	128336476	ETS1;ETS1;ETS1	Body;Body;Body	FLI1	-0.52764	1.52e-06	Enhancer
cg00107782	chr1	151300621			SELENBP1	-0.607172	1.8e-09	Transcribed
cg00359365	chr1	26880547	MIR1976;RPS6KA1;RPS6KA1	TSS1500;Body;Body	CD52	-0.691662	1.23e-12	Transcribed
cg00459816	chr17	37862113	ERBB2;ERBB2	5'UTR;Body	IKZF3	0.537089	4.03e-07	Transcribed
cg00489652	chr12	7281783	CLSTN3;RBP5	TSS1500;TSS1500	C1S	0.584058	1.77e-08	Transcribed
cg00489652	chr12	7281783	CLSTN3;RBP5	TSS1500;TSS1500	C1R	0.508545	6.11e-06	Transcribed
cg00495708	chr2	136738498	DARS	Body	CXCR4	-0.56084	1.32e-07	Transcribed
cg00607627	chr16	28995994	LAT;LAT;LAT;LAT	TSS200;TSS1500;TSS1500;TSS1500	LAT	-0.528146	1.14e-06	Transcribed
cg00640087	chr6	31707202	MSH5;MSH5;MSH5;MSH5	TSS1500;TSS1500;TSS1500;TSS1500	SKIV2L	-0.523954	1.39e-06	Transcribed
cg00764612	chr1	150255213	C1orf51	TSS200	CTSS	0.551312	6.53e-07	Transcribed
cg01142676	chr11	117695591	FXYD2;FXYD2;FXYD2	Body;TSS200;TSS200	IL10RA	0.583469	1.57e-08	Transcribed
cg01170124	chr12	108962900	ISCU;ISCU	3'UTR;3'UTR	DAO	0.533883	9.64e-07	Transcribed
cg01355753	chr16	30457524	SEPHS2	TSS1500	CORO1A	0.585714	8.58e-08	Transcribed
cg01414934	chr1	26605969	SH3BGRL3	TSS1500	CD52	-0.579648	4.66e-08	Transcribed
cg01554474	chr1	155107599	RAG1AP1;RAG1AP1;RAG1AP1	TSS1500;TSS1500;TSS1500	PKLR	-0.549605	2.91e-07	Transcribed
cg01851672	chr5	54829607	PPAP2A;PPAP2A;RNF138P1	Body;Body;Body	GZMK	0.591628	8.07e-09	Transcribed
cg01851672	chr5	54829607	PPAP2A;PPAP2A;RNF138P1	Body;Body;Body	GZMA	0.574023	5.52e-09	Transcribed
cg01932734	chr3	50376409	RASSF1;RASSF1;RASSF1	TSS1500;Body;Body	HYAL1	0.559862	2.99e-07	Transcribed
cg02029841	chr5	16700411	MYO10	Body	BASP1	-0.518474	9.39e-07	Transcribed
cg02145668	chr1	151300723			SELENBP1	-0.559396	6.76e-08	Transcribed
cg02181920	chr6	32820029	TAP1	Body	HLA-DQB1	-0.522213	2.22e-06	Transcribed
cg02328930	chr16	85591871			IRF8	0.538273	4.78e-07	Transcribed
cg02756107	chr7	99517460	TRIM4;TRIM4	TSS1500;TSS1500	AZGP1	0.546079	3.32e-07	Transcribed
cg02763234	chr3	49764811	IP6K1;IP6K1	Body;Body	UBA7	-0.515642	2.8e-06	Transcribed
cg02863594	chr6	33280199	TAPBP;TAPBP;TAPBP	Body;Body;Body	HLA-DMB	0.545429	3.03e-07	Transcribed
cg02872868	chr4	186565192	SORBS2;SORBS2;SORBS2;SORBS2;SORBS2;SORBS2;SORBS2;SORBS2	Body;Body;Body;Body;Body;Body;Body;Body	SLC25A4	0.552884	3.48e-07	Transcribed
cg02888894	chr20	62660605	PRPF6	Body	ZGPAT	0.51247	1.27e-06	Transcribed
cg03477080	chr3	46448920	CCRL2;CCRL2;CCRL2	5'UTR;1stExon;TSS200	CCR2	-0.550268	1.56e-07	Transcribed
cg03890167	chr1	203242638			PRELP	0.51577	4.13e-06	Transcribed
cg03930964	chr22	23522374	BCR;BCR	TSS200;TSS200	IGLL5	0.523699	1.81e-06	Transcribed
cg04074004	chr6	31696462	DDAH2	Body	LTB	0.511632	3.3e-06	Transcribed
cg04077668	chr1	153600064	S100A13;S100A13;S100A13;S100A1;S100A13;S100A13;S100A13	TSS1500;5'UTR;5'UTR;TSS1500;5'UTR;1stExon;TSS1500	S100A9	0.513309	2.92e-06	Transcribed
cg04118849	chr16	89351107	ANKRD11	Body	DPEP1	-0.517527	7.47e-07	Transcribed
cg04347414	chr1	2084519	PRKCZ;PRKCZ;PRKCZ	Body;Body;Body	PRKCZ	0.534146	7.89e-07	Transcribed
cg04420138	chr11	113932235	ZBTB16;ZBTB16	5'UTR;5'UTR	NNMT	0.531434	8.51e-07	Transcribed
cg04420889	chr20	42187103	SGK2	TSS1500	SGK2	-0.54705	2.17e-07	Transcribed
cg04506114	chr1	179322762	SOAT1	Body	NPHS2	0.517334	1.01e-06	Transcribed
cg04844987	chr10	114136053	ACSL5;ACSL5;ACSL5;ACSL5	5'UTR;5'UTR;1stExon;5'UTR	ACSL5	-0.599974	3.4e-08	Transcribed
cg04952827	chr15	75135187	ULK3	Body	CYP1A1	0.510915	1.26e-06	Transcribed
cg04991214	chr1	161089118	PFDN2;NIT1	TSS1500;Body	CD48	0.66659	2.39e-11	Transcribed
cg05000339	chr17	29817128	RAB11FIP4	Body	EVI2A	0.534724	3.79e-07	Transcribed
cg05000339	chr17	29817128	RAB11FIP4	Body	EVI2B	0.512614	2.54e-06	Transcribed
cg05491762	chr10	99328970	UBTD1	Body	RRP12	0.52132	8.94e-07	Transcribed
cg05650171	chr1	161089102	PFDN2;NIT1	TSS1500;Body	CD48	0.63331	8.31e-10	Transcribed
cg05798125	chr16	28996362	LAT;LAT;LAT;LAT	Body;TSS200;TSS200;TSS200	LAT	-0.509216	1.73e-06	Transcribed
cg05916684	chr17	49008322			ACSF2	-0.533223	1.21e-06	Transcribed
cg05978306	chr17	1373774	MYO1C;MYO1C;MYO1C	Body;Body;Body	SERPINF2	0.546803	1.79e-07	Transcribed
cg05997278	chr2	69304921	ANTXR1;ANTXR1;ANTXR1	Body;Body;Body	ARHGAP25	-0.543996	3.06e-07	Transcribed
cg06182359	chr1	161088957	PFDN2;NIT1	TSS1500;Body	CD48	0.653335	2.03e-10	Transcribed
cg06376161	chr17	42299852			SLC4A1	-0.593968	4.88e-09	Transcribed
cg06437840	chr6	33048529	HLA-DPB1	Body	HLA-DQB1	0.517201	1.33e-06	Transcribed
cg06485706	chr16	28996270	LAT;LAT;LAT;LAT	Body;TSS200;TSS200;TSS200	LAT	-0.523945	1.89e-06	Transcribed
cg06489606	chr17	80251697			DCXR	-0.522447	1.3e-06	Transcribed
cg06526741	chr6	31549929	LTB;LTB	Body;Body	LTB	-0.546133	1.13e-07	Transcribed
cg06526741	chr6	31549929	LTB;LTB	Body;Body	LST1	-0.532965	1.06e-06	Transcribed
cg06650250	chr13	47197058	LRCH1;LRCH1;LRCH1	Body;Body;Body	LCP1	0.51854	1.11e-06	Transcribed
cg06704884	chr4	40665353			RHOH	0.625848	1.58e-09	Transcribed
cg06936803	chr4	186559938	SORBS2;SORBS2;SORBS2;SORBS2;SORBS2;SORBS2;SORBS2;SORBS2	Body;Body;Body;Body;Body;Body;Body;Body	SLC25A4	0.516968	5.03e-06	Transcribed
cg07027613	chr12	7260608	C1RL;LOC283314	Body;TSS1500	C1S	-0.510425	7.84e-07	Transcribed
cg07041323	chr16	28996044	LAT;LAT;LAT;LAT	TSS200;TSS1500;TSS1500;TSS1500	LAT	-0.528551	1.81e-06	Transcribed
cg07315693	chr11	118135203	MPZL2;MPZL2	TSS200;TSS200	IL10RA	0.601293	2.08e-09	Transcribed
cg07315693	chr11	118135203	MPZL2;MPZL2	TSS200;TSS200	CD3D	0.633797	6.44e-10	Transcribed
cg07315693	chr11	118135203	MPZL2;MPZL2	TSS200;TSS200	CD3G	0.553869	1.78e-08	Transcribed
cg07375256	chr7	99222196	ZNF498	Body	AZGP1	0.53338	2.26e-06	Transcribed
cg08040471	chr17	80407779	C17orf62;C17orf62;C17orf62	5'UTR;5'UTR;5'UTR	DCXR	0.580438	8.28e-08	Transcribed
cg08285489	chr19	7115766	INSR;INSR	3'UTR;3'UTR	VAV1	-0.526638	1.78e-07	Transcribed
cg08331345	chr16	28995882	LAT;LAT;LAT;LAT	TSS1500;TSS1500;TSS1500;TSS1500	LAT	-0.552875	2.42e-07	Transcribed
cg08335389	chr12	109554302			DAO	-0.525565	7.41e-07	Transcribed
cg08398371	chr19	41814839	CCDC97	TSS1500	CYP2B6	0.510188	1.27e-06	Transcribed
cg08578641	chr9	34457440	C9orf25;DNAI1	Body;TSS1500	CCL21	0.507741	8.74e-06	Transcribed
cg08683263	chr16	30078162	ALDOA;ALDOA;ALDOA;ALDOA	5'UTR;5'UTR;5'UTR;5'UTR	CORO1A	0.54504	4.5e-07	Transcribed
cg08776660	chr16	1670473	CRAMP1L	Body	HAGH	0.548558	5.23e-07	Transcribed
cg08864105	chr1	111743020	DENND2D	1stExon	CD53	-0.577395	3.49e-08	Transcribed
cg08884752	chr1	2162001	SKI	Body	PEX10	-0.525819	1.94e-07	Transcribed
cg09061454	chr16	31075359	ZNF668	Body	STX4	0.536669	2.4e-06	Transcribed
cg09061454	chr16	31075359	ZNF668	Body	ITGAM	-0.511115	1.37e-07	Transcribed
cg09075968	chr13	113841799	PCID2;PCID2;PCID2	Body;Body;Body	PROZ	0.510961	1.12e-06	Transcribed
cg09137453	chr12	7282081	CLSTN3;RBP5	TSS1500;TSS1500	C1S	0.557255	9.32e-08	Transcribed
cg09137453	chr12	7282081	CLSTN3;RBP5	TSS1500;TSS1500	C1R	0.510208	5.2e-06	Transcribed
cg09183316	chr12	58238232	CTDSP2	Body	CYP27B1	-0.528703	1.2e-06	Transcribed
cg09230350	chr6	31937582	STK19	TSS1500	LTB	-0.550875	8.41e-08	Transcribed
cg09594075	chr17	1358505	CRK;CRK	Body;Body	SERPINF2	-0.530421	1.51e-06	Transcribed
cg09798333	chr16	2524725	TBC1D24	TSS1500	PRSS22	0.527674	3.18e-06	Transcribed
cg09849688	chr1	27060511	ARID1A;ARID1A	Body;Body	CD52	-0.557242	5.92e-08	Transcribed
cg09869015	chr16	461785	DECR2	3'UTR	HBQ1	-0.533397	5.37e-07	Transcribed
cg09981841	chr17	19177387	EPN2;EPN2;EPN2	5'UTR;5'UTR;5'UTR	MFAP4	-0.559653	1.29e-07	Transcribed
cg10186605	chr17	29667326	NF1;NF1	Body;Body	EVI2B	-0.524749	4.7e-07	Transcribed
cg10411272	chr4	186559707	SORBS2;SORBS2;SORBS2;SORBS2;SORBS2;SORBS2;SORBS2;SORBS2	Body;Body;Body;Body;Body;Body;Body;Body	SLC25A4	0.534861	5.71e-07	Transcribed
cg10516146	chr17	37897246	GRB7;GRB7	5'UTR;5'UTR	IKZF3	0.519429	1.19e-06	Transcribed
cg10653163	chr12	109124059	CORO1C	5'UTR	DAO	-0.518624	2.14e-06	Transcribed
cg10898310	chr13	100019647	UBAC2;UBAC2;UBAC2	Body;Body;Body	GPR183	-0.55757	9.35e-08	Transcribed
cg11556592	chr17	79283300	C17orf55	TSS1500	SLC25A10	-0.510458	6.81e-06	Transcribed
cg11566561	chr3	149259934	WWTR1;WWTR1;WWTR1	Body;Body;Body	CP	0.538344	1.34e-06	Transcribed
cg12172478	chr3	16357591	RFTN1	3'UTR	RFTN1	-0.539146	1.39e-06	Transcribed
cg12424598	chr1	151788227	RORC;RORC	Body;Body	SELENBP1	0.564671	1.08e-07	Transcribed
cg12461141	chr11	5710654	TRIM22	TSS1500	TRIM22	-0.57478	1.83e-08	Transcribed
cg12483773	chr11	111170635	C11orf93;C11orf92	5'UTR;TSS200	POU2AF1	0.545895	5.21e-07	Transcribed
cg12492027	chr20	35089174	DLGAP4;DLGAP4;DLGAP4	TSS1500;TSS1500;Body	SAMHD1	0.556948	2.41e-07	Transcribed
cg12655416	chr17	38077870	ORMDL3	3'UTR	IKZF3	-0.617406	1.3e-09	Transcribed
cg12688670	chr16	29801602	KIF22	TSS1500	CORO1A	0.561342	1.57e-07	Transcribed
cg13708645	chr12	121974305	KDM2B;KDM2B	Body;Body	HPD	-0.512436	5.08e-06	Transcribed
cg13780718	chr20	44513768	ZSWIM1	3'UTR	WFDC2	-0.50942	4.34e-06	Transcribed
cg14162959	chr22	39898040	SMCR7L	TSS1500	APOBEC3G	0.550621	3.87e-07	Transcribed
cg14206172	chr19	39466757	FBXO17	TSS1500	GMFG	0.531146	6.64e-07	Transcribed
cg14263924	chr6	33163202	RXRB	Body	HLA-DOB	0.553193	5.83e-07	Transcribed
cg14315430	chr12	57915618	MBD6;DDIT3	TSS1500;TSS1500	CYP27B1	-0.542758	2.43e-07	Transcribed
cg14336003	chr22	37213130	PVALB	5'UTR	CSF2RB	0.521057	9.83e-08	Transcribed
cg14624145	chr17	37024169			PLXDC1	-0.569354	1.24e-07	Transcribed
cg14685146	chr17	42088751	TMEM101	3'UTR	SLC4A1	-0.524317	3.91e-07	Transcribed
cg15370536	chr17	38232128	THRA;THRA	Body;Body	IKZF3	0.592987	3.37e-08	Transcribed
cg16171137	chr6	31607634	BAT3;BAT3;BAT3;BAT3	Body;Body;Body;Body	LST1	-0.561759	1.13e-07	Transcribed
cg16174809	chr1	26324082	PAFAH2	5'UTR	CD52	0.569484	7.62e-08	Transcribed
cg16348385	chr16	30106822	YPEL3;YPEL3;YPEL3	1stExon;5'UTR;5'UTR	CORO1A	0.511445	7.55e-06	Transcribed
cg16408865	chr12	69753119	YEATS4	TSS1500	LYZ	-0.541984	5.1e-07	Transcribed
cg16462073	chr16	28995843	SPNS1;LAT;LAT;LAT;SPNS1;SPNS1;LAT;SPNS1;SPNS1	3'UTR;TSS1500;TSS1500;TSS1500;3'UTR;3'UTR;TSS1500;3'UTR;3'UTR	LAT	-0.554709	2.64e-07	Transcribed
cg16503006	chr4	186545308	SORBS2;SORBS2;SORBS2;SORBS2;SORBS2;SORBS2;SORBS2;SORBS2	Body;Body;Body;Body;Body;Body;Body;Body	SLC25A4	0.54034	3.47e-07	Transcribed
cg16704889	chr6	31696729	DDAH2	Body	LST1	0.518701	3.45e-06	Transcribed
cg16711124	chr16	29796373			CORO1A	0.595545	2.16e-08	Transcribed
cg16781287	chr11	118267111	UBE4A	Body	IL10RA	-0.555743	8.58e-08	Transcribed
cg16781287	chr11	118267111	UBE4A	Body	CD3D	-0.549271	4.38e-07	Transcribed
cg16920551	chr10	114136073	ACSL5;ACSL5;ACSL5	5'UTR;1stExon;5'UTR	ACSL5	-0.610113	2.52e-08	Transcribed
cg17006136	chr4	186559412	SORBS2;SORBS2;SORBS2;SORBS2;SORBS2;SORBS2;SORBS2;SORBS2	Body;Body;Body;Body;Body;Body;Body;Body	SLC25A4	0.524029	1.16e-06	Transcribed
cg17202724	chr17	61916730	SMARCD2;SMARCD2	Body;Body	TEX2	0.516585	2.55e-06	Transcribed
cg17220161	chr1	203242601			PRELP	0.524934	3.14e-06	Transcribed
cg17327171	chr2	161156221	RBMS1;RBMS1	Body;Body	LY75	-0.51323	9.68e-07	Transcribed
cg17422460	chr6	31632171	BAT4;CSNK2B	Body;TSS1500	LTB	0.573746	8.1e-08	Transcribed
cg17457912	chr17	1617102	C17orf91;C17orf91;C17orf91;C17orf91	Body;Body;Body;Body	SERPINF2	-0.509869	4.96e-06	Transcribed
cg17588455	chr6	33048485	HLA-DPB1	Body	HLA-DQB1	0.510771	1.68e-06	Transcribed
cg18300285	chr10	118434728	HSPA12A	Body	HSPA12A	0.525114	9.72e-07	Transcribed
cg18349022	chr7	99222459	ZNF498	Body	AZGP1	0.530929	2.26e-06	Transcribed
cg18397517	chr14	95048035	SERPINA5	5'UTR	SERPINA4	-0.556369	3.14e-07	Transcribed
cg18449048	chr17	18854760	SLC5A10;SLC5A10	TSS1500;TSS1500	MFAP4	0.551205	5.84e-07	Transcribed
cg18505752	chr6	32808752	PSMB8;PSMB8	Body;Body	HLA-DRA	-0.509976	2.39e-06	Transcribed
cg18505752	chr6	32808752	PSMB8;PSMB8	Body;Body	HLA-DQB1	-0.539481	9.09e-07	Transcribed
cg18505752	chr6	32808752	PSMB8;PSMB8	Body;Body	HLA-DOB	-0.554388	2.75e-07	Transcribed
cg18660898	chr1	151030968	CDC42SE1;CDC42SE1;MLLT11	5'UTR;5'UTR;TSS1500	SELENBP1	0.513478	1.38e-06	Transcribed
cg18660898	chr1	151030968	CDC42SE1;CDC42SE1;MLLT11	5'UTR;5'UTR;TSS1500	CTSS	-0.576532	8.46e-08	Transcribed
cg18804985	chr4	74965226	CXCL2	TSS1500	CXCL1	0.509403	2.18e-06	Transcribed
cg18856296	chr11	60609242	CCDC86	TSS200	MS4A1	0.554417	1.95e-08	Transcribed
cg19269039	chr1	111743200	DENND2D;DENND2D	1stExon;5'UTR	CD53	-0.639356	1.5e-10	Transcribed
cg19520710	chr12	57915613	MBD6;DDIT3	TSS1500;TSS1500	CYP27B1	-0.51721	1.31e-06	Transcribed
cg19635644	chr13	100007277	UBAC2;MIR623;UBAC2;UBAC2	Body;TSS1500;Body;Body	GPR183	-0.523385	4.35e-07	Transcribed
cg19854901	chr3	50376216	RASSF1;RASSF1;RASSF1;RASSF1	TSS1500;TSS1500;Body;Body	HYAL1	0.559303	2.9e-07	Transcribed
cg20157577	chr17	61780203	STRADA;STRADA;STRADA;STRADA;STRADA;STRADA	3'UTR;3'UTR;3'UTR;3'UTR;3'UTR;3'UTR	TEX2	0.519534	2.81e-06	Transcribed
cg20740051	chr1	161147718	B4GALT3	TSS1500	CD48	0.538369	3.81e-07	Transcribed
cg20979921	chr22	37584018	C1QTNF6;C1QTNF6	Body;Body	RAC2	0.617859	3.49e-09	Transcribed
cg20979921	chr22	37584018	C1QTNF6;C1QTNF6	Body;Body	IL2RB	0.522123	1.78e-06	Transcribed
cg21079113	chr1	110010089	SYPL2	Body	GSTM4	-0.512124	3.66e-06	Transcribed
cg21246872	chr17	38295894	CASC3	TSS1500	IKZF3	0.532311	1.1e-06	Transcribed
cg21302563	chr2	238936238	UBE2F	Body	RAB17	0.509065	2.4e-06	Transcribed
cg21439672	chr12	7260546	C1RL;LOC283314	Body;TSS1500	C1R	-0.51273	4.22e-06	Transcribed
cg21439672	chr12	7260546	C1RL;LOC283314	Body;TSS1500	C1S	-0.597406	4.28e-09	Transcribed
cg21577356	chr7	150021488	ACTR3C;LRRC61;LRRC61	TSS1500;5'UTR;5'UTR	ATP6V0E2	-0.53894	5.03e-07	Transcribed
cg21686632	chr1	12348112	VPS13D;VPS13D	Body;Body	TNFRSF1B	-0.550693	3.88e-07	Transcribed
cg21937128	chr1	150971889	FAM63A;FAM63A;FAM63A;FAM63A;FAM63A	Body;Body;Body;Body;Body	CTSS	-0.578167	1.21e-07	Transcribed
cg21937128	chr1	150971889	FAM63A;FAM63A;FAM63A;FAM63A;FAM63A	Body;Body;Body;Body;Body	SELENBP1	0.604839	6.36e-09	Transcribed
cg22159015	chr17	18854715	SLC5A10;SLC5A10	TSS1500;TSS1500	MFAP4	0.576596	8.04e-08	Transcribed
cg22595391	chr17	80407031	C17orf62;C17orf62;C17orf62	Body;Body;Body	DCXR	0.511742	4.46e-06	Transcribed
cg22703124	chr19	35550509	LOC100128675;HPN;HPN	Body;Body;Body	FXYD5	-0.518729	3.46e-06	Transcribed
cg22862634	chr11	62369728	EML3;MTA2	3'UTR;TSS1500	SLC3A2	-0.51084	2.53e-06	Transcribed
cg22862634	chr11	62369728	EML3;MTA2	3'UTR;TSS1500	SLC22A6	-0.528846	9.97e-07	Transcribed
cg22908581	chr12	6898975	CD4	5'UTR	PTPN6	-0.515587	3.92e-06	Transcribed
cg23319477	chr6	33267989	TAPBP;TAPBP;RGL2;RGL2	3'UTR;3'UTR;TSS1500;TSS1500	HLA-DOB	0.512563	1.92e-06	Transcribed
cg23581183	chr16	56642130	MT2A	TSS1500	SLC12A3	-0.558552	3.3e-07	Transcribed
cg23625628	chr6	33267991	TAPBP;TAPBP;RGL2;RGL2	3'UTR;3'UTR;TSS1500;TSS1500	HLA-DPB1	0.534438	8.19e-07	Transcribed
cg23625628	chr6	33267991	TAPBP;TAPBP;RGL2;RGL2	3'UTR;3'UTR;TSS1500;TSS1500	HLA-DOB	0.511286	4.33e-06	Transcribed
cg23640925	chr1	110599679			GSTM5	-0.548648	1.17e-07	Transcribed
cg23646856	chr16	2524738	TBC1D24	TSS1500	PRSS22	0.533118	1.94e-06	Transcribed
cg24018814	chr12	133348116	GOLGA3	3'UTR	PXMP2	0.530722	3.76e-07	Transcribed
cg24025255	chr14	69617774	DCAF5	Body	ZFP36L1	0.508137	9.12e-07	Transcribed
cg24049629	chr3	50376475	RASSF1;RASSF1;RASSF1	TSS1500;Body;Body	HYAL1	0.537397	1.25e-06	Transcribed
cg24088438	chr11	63974229	FERMT3;FERMT3;FERMT3;FERMT3	1stExon;5'UTR;5'UTR;1stExon	MACROD1	0.512832	2.04e-06	Transcribed
cg24239961	chr6	31794472	HSPA1B	TSS1500	LTB	0.52604	7.23e-07	Transcribed
cg24475272	chr4	140432613	SETD7	3'UTR	NDUFC1	0.510469	1.35e-06	Transcribed
cg24486037	chr1	151345181	SELENBP1	TSS200	SELENBP1	-0.55066	2.57e-07	Transcribed
cg24859158	chr1	26605913	SH3BGRL3	TSS1500	CD52	-0.529803	1.13e-06	Transcribed
cg25095032	chr6	31696423	DDAH2	Body	LTB	0.555643	6.89e-08	Transcribed
cg25199536	chr1	26601607	CCDC21	Body	CD52	-0.612601	8.09e-09	Transcribed
cg25567048	chr17	18854799	SLC5A10;SLC5A10	TSS1500;TSS1500	MFAP4	0.531096	2.21e-06	Transcribed
cg25625146	chr22	37213081	PVALB	5'UTR	RAC2	0.509949	3.9e-06	Transcribed
cg25626453	chr6	31599526	BAT2	Body	BAT3	0.534401	2.67e-07	Transcribed
cg25894255	chr12	6500403	LTBR	3'UTR	GAPDH	0.570307	8.14e-08	Transcribed
cg26058502	chr1	150946023	LASS2;LASS2	5'UTR;5'UTR	SELENBP1	-0.511301	2.53e-06	Transcribed
cg26058502	chr1	150946023	LASS2;LASS2	5'UTR;5'UTR	CTSS	0.560238	3.59e-07	Transcribed
cg26138846	chr6	31842729	SLC44A4	Body	LTB	-0.543537	3.12e-07	Transcribed
cg26329618	chr5	36302704	RANBP3L;RANBP3L	TSS1500;TSS1500	IL7R	0.613699	8.17e-10	Transcribed
cg26502105	chr11	117701909			IL10RA	0.526977	5.14e-07	Transcribed
cg26687082	chr6	31869120	ZBTB12	5'UTR	LST1	0.525998	1.71e-06	Transcribed
cg26687082	chr6	31869120	ZBTB12	5'UTR	LTB	0.507858	1.95e-06	Transcribed
cg26724726	chr6	31549853	LTB;LTB	Body;Body	LST1	-0.596437	6.74e-09	Transcribed
cg26724726	chr6	31549853	LTB;LTB	Body;Body	LTB	-0.520211	4.08e-07	Transcribed
cg26898166	chr2	73143799	EMX1	TSS1500	RAB11FIP5	-0.543208	1.78e-07	Transcribed
cg27021666	chr6	31794278	HSPA1B	TSS1500	LTB	0.517666	9.54e-07	Transcribed
cg27106909	chr16	30106897	YPEL3;YPEL3;YPEL3	1stExon;5'UTR;5'UTR	CORO1A	0.576643	1.93e-07	Transcribed
cg27215100	chr17	80407590	C17orf62;C17orf62;C17orf62	5'UTR;5'UTR;5'UTR	DCXR	0.528516	1.82e-06	Transcribed
cg27257453	chr16	84096458	MBTPS1	Body	NECAB2	-0.566134	8.76e-08	Transcribed
cg27306243	chr3	15902307	ANKRD28	TSS1500	RFTN1	0.576184	2.09e-07	Transcribed
cg27506783	chr6	31696775	DDAH2	Body	LST1	0.509749	4.43e-06	Transcribed
cg27634195	chr16	1440421			HAGH	0.529444	2.8e-06	Transcribed
cg27653384	chr22	22293118	PPM1F	Body	IGLV1-44	0.541523	2.06e-06	Transcribed
ch.16.97779F	chr16	1711947	CRAMP1L	Body	TPSB2	-0.53034	1.21e-06	Transcribed
cg00019275	chr19	35249217	ZNF599	3'UTR	HPN	0.654752	1.35e-10	Other Inactive
cg00019275	chr19	35249217	ZNF599	3'UTR	FXYD5	-0.516176	1.9e-06	Other Inactive
cg00045515	chr20	35723332	RBL1;RBL1	Body;Body	SAMHD1	-0.651656	2.89e-10	Other Inactive
cg00045607	chr1	161039690	ARHGAP30;ARHGAP30;ARHGAP30;ARHGAP30	1stExon;5'UTR;5'UTR;1stExon	CD48	-0.695139	2.8e-12	Other Inactive
cg00066854	chr10	113987376			ACSL5	-0.512355	8.64e-06	Other Inactive
cg00076797	chr1	111022914	CYMP	TSS1500	CD53	-0.56563	9.51e-08	Other Inactive
cg00084398	chr6	43249983	TTBK1	Body	SLC22A7	0.531319	1.89e-06	Other Inactive
cg00093433	chr16	85981310			IRF8	-0.609143	1.86e-09	Other Inactive
cg00107982	chr22	37813098	ELFN2	5'UTR	RAC2	-0.580029	5.2e-08	Other Inactive
cg00107982	chr22	37813098	ELFN2	5'UTR	MFNG	-0.530255	1.37e-06	Other Inactive
cg00134295	chr12	9269178	A2M	TSS1500	KLRB1	-0.647213	8.71e-11	Other Inactive
cg00159243	chr12	109023799	SELPLG	5'UTR	DAO	0.515003	7.51e-07	Other Inactive
cg00191458	chr5	169757859	LOC257358	TSS1500	LCP2	-0.571428	1.39e-07	Other Inactive
cg00201760	chr16	28518385	IL27	TSS1500	LAT	-0.55363	2.36e-07	Other Inactive
cg00229868	chr16	85520891			IRF8	-0.562358	1.35e-07	Other Inactive
cg00234384	chr5	54179570			GZMA	0.543947	7.07e-08	Other Inactive
cg00234384	chr5	54179570			GZMK	0.532219	2.96e-07	Other Inactive
cg00236832	chr17	38465489	RARA;RARA	5'UTR;1stExon	IKZF3	0.554891	5.56e-07	Other Inactive
cg00259388	chr8	98907498	MATN2;MATN2	Body;Body	HRSP12	0.521697	1.59e-06	Other Inactive
cg00315395	chr11	129145951			FLI1	0.543413	5.19e-07	Other Inactive
cg00320288	chr16	85863167			IRF8	-0.663489	2.55e-11	Other Inactive
cg00327947	chr16	85482849			IRF8	-0.596164	2.36e-09	Other Inactive
cg00338702	chr12	133463694	CHFR;CHFR;CHFR;CHFR;CHFR	Body;Body;Body;Body;Body	PXMP2	-0.508774	6.98e-07	Other Inactive
cg00355235	chr10	118505046			HSPA12A	0.521814	2.61e-06	Other Inactive
cg00366252	chr16	85436841			IRF8	-0.566688	2.55e-08	Other Inactive
cg00372610	chr19	2096731	C19orf36;C19orf36;MOBKL2A	TSS200;TSS200;TSS1500	AMH	0.50906	3.68e-06	Other Inactive
cg00390253	chr3	50241300	SLC38A3	TSS1500	HYAL1	0.513944	2.84e-06	Other Inactive
cg00452252	chr16	23227394	SCNN1G	3'UTR	NDUFAB1	0.527725	1.57e-06	Other Inactive
cg00453202	chr16	85482380			IRF8	-0.551586	7.3e-08	Other Inactive
cg00475193	chr11	64879185	TM7SF2	TSS200	LTBP3	0.51445	1.47e-06	Other Inactive
cg00501919	chr6	31540750	LTA;LTA	Body;Body	LTB	-0.529541	6.19e-07	Other Inactive
cg00504599	chr17	79428036	BAHCC1	Body	NPLOC4	0.544293	3.33e-07	Other Inactive
cg00514486	chr3	49837348	CDH29	TSS200	HYAL1	0.538393	1.91e-07	Other Inactive
cg00515457	chr19	35396203			FXYD5	0.531328	4.58e-07	Other Inactive
cg00528902	chr8	9760528	LOC157627	Body	MSRA	0.547994	9.91e-08	Other Inactive
cg00533183	chr6	32810742	PSMB8;PSMB8	Body;Body	HLA-DOB	-0.528111	1.95e-06	Other Inactive
cg00575645	chr5	169548502			LCP2	-0.518786	4.89e-07	Other Inactive
cg00578039	chr6	31691403	C6orf25;C6orf25;C6orf25;C6orf25;C6orf25;C6orf25	Body;Body;Body;Body;Body;Body	LTB	-0.550829	8.79e-08	Other Inactive
cg00583535	chr1	201159906	IGFN1	TSS200	TNNT2	-0.53602	7.86e-07	Other Inactive
cg00640376	chr6	33173927	HSD17B8	Body	HLA-DPB1	-0.549242	9.42e-07	Other Inactive
cg00643651	chr1	245848375	KIF26B	Body	KIF26B	-0.531931	1.52e-06	Other Inactive
cg00661485	chr5	169533372	FOXI1;FOXI1	1stExon;1stExon	LCP2	-0.529447	1.58e-06	Other Inactive
cg00709979	chr16	85866348			IRF8	-0.62849	1.11e-10	Other Inactive
cg00741992	chr16	30432687			CORO1A	-0.54261	5.95e-07	Other Inactive
cg00754552	chr19	50848461	NAPSB	TSS1500	KLK1	0.531398	4.97e-07	Other Inactive
cg00776174	chr12	122442379			HPD	0.608354	3.09e-08	Other Inactive
cg00841968	chr14	69446664	ACTN1;ACTN1;ACTN1	TSS1500;TSS1500;TSS1500	ZFP36L1	0.53977	3.71e-07	Other Inactive
cg00849642	chr12	109106495	CORO1C	5'UTR	DAO	0.535196	3.49e-07	Other Inactive
cg00906812	chr3	47018657	CCDC12	TSS1500	LTF	0.624104	4.05e-09	Other Inactive
cg00945260	chr16	1104925			TPSB2	0.523553	2.05e-06	Other Inactive
cg00949446	chr3	194072066	CPN2	TSS200	CPN2	-0.546413	2.35e-07	Other Inactive
cg00967885	chr5	176054480	SNCB;SNCB	Body;Body	CDHR2	-0.52915	3.11e-07	Other Inactive
cg00971737	chr1	111098456			CD53	0.533329	5.11e-07	Other Inactive
cg00988175	chr11	59481031	OR10V1	1stExon	MS4A6A	-0.545665	1.02e-06	Other Inactive
cg00994629	chr14	22694547			TRDV3	-0.547183	1.26e-07	Other Inactive
cg00995854	chr1	157802305	CD5L	Body	CD1C	-0.535319	1.53e-06	Other Inactive
cg01033001	chr14	94637734			SERPINA4	-0.580525	6.73e-08	Other Inactive
cg01040759	chr2	86116384	ST3GAL5	TSS1500	ST3GAL5	-0.527066	1.97e-06	Other Inactive
cg01051524	chr2	106415145	NCK2;NCK2	5'UTR;5'UTR	FHL2	-0.56035	2.76e-07	Other Inactive
cg01063509	chr1	20502234	PLA2G2C	TSS1500	RNF186	0.52798	2.05e-06	Other Inactive
cg01063509	chr1	20502234	PLA2G2C	TSS1500	CAMK2N1	0.542108	4.6e-07	Other Inactive
cg01066220	chr6	31696240	DDAH2	Body	LTB	0.526717	1.3e-06	Other Inactive
cg01082299	chr6	31431969	HCP5	3'UTR	LST1	-0.531693	8.21e-07	Other Inactive
cg01114224	chr3	150996297	MED12L;P2RY14	Body;TSS200	GPR171	-0.53324	9.1e-07	Other Inactive
cg01114224	chr3	150996297	MED12L;P2RY14	Body;TSS200	P2RY14	-0.517655	8.03e-07	Other Inactive
cg01117697	chr12	49730211	C1QL4	1stExon	FKBP11	0.511158	7.83e-06	Other Inactive
cg01160452	chr10	118957098	KCNK18	1stExon	HSPA12A	0.54994	7.66e-07	Other Inactive
cg01167556	chr12	56323639	DGKA	TSS1500	DGKA	-0.550576	5.88e-07	Other Inactive
cg01172419	chr16	1159092			TPSB2	0.519608	3.12e-06	Other Inactive
cg01172419	chr16	1159092			TPSAB1	0.509118	5.78e-06	Other Inactive
cg01188191	chr6	32047349	TNXB	Body	LTB	-0.518984	9.87e-07	Other Inactive
cg01188191	chr6	32047349	TNXB	Body	LST1	-0.553438	3.12e-07	Other Inactive
cg01193293	chr19	51644554	SIGLEC7;SIGLEC7	TSS1500;TSS1500	KLK1	0.51018	2e-06	Other Inactive
cg01266546	chr3	193919979			CPN2	-0.530983	4.32e-07	Other Inactive
cg01307108	chr6	43208931			SLC22A7	0.57777	1.17e-07	Other Inactive
cg01335127	chr3	140958547	ACPL2;ACPL2	5'UTR;5'UTR	RASA2	0.53823	4.66e-07	Other Inactive
cg01339648	chr6	31690998	C6orf25;C6orf25;C6orf25;C6orf25;LY6G6C;C6orf25;C6orf25	TSS200;TSS200;TSS200;TSS200;TSS1500;TSS200;TSS200	LST1	-0.513627	4.13e-06	Other Inactive
cg01339648	chr6	31690998	C6orf25;C6orf25;C6orf25;C6orf25;LY6G6C;C6orf25;C6orf25	TSS200;TSS200;TSS200;TSS200;TSS1500;TSS200;TSS200	LTB	-0.552044	1.45e-07	Other Inactive
cg01360627	chr6	31544931	TNF	Body	LST1	-0.570103	1.48e-07	Other Inactive
cg01360627	chr6	31544931	TNF	Body	LTB	-0.548741	3.38e-07	Other Inactive
cg01378159	chr22	37703496	CYTH4	Body	RAC2	-0.61367	6.35e-09	Other Inactive
cg01436254	chr3	121796580	CD86;CD86	TSS200;Body	HCLS1	-0.530219	6.24e-07	Other Inactive
cg01441113	chr4	186560403	SORBS2;SORBS2;SORBS2;SORBS2;SORBS2;SORBS2;SORBS2;SORBS2	Body;Body;Body;Body;Body;Body;Body;Body	SLC25A4	0.512484	3.34e-06	Other Inactive
cg01460202	chr16	23706506	ERN2	Body	PRKCB	0.612071	4.95e-10	Other Inactive
cg01466035	chr7	139477480	HIPK2;HIPK2;TBXAS1;TBXAS1;HIPK2;HIPK2	1stExon;5'UTR;TSS1500;TSS1500;5'UTR;1stExon	LUC7L2	-0.513637	1.22e-06	Other Inactive
cg01485975	chr5	156486186	HAVCR1;HAVCR1	TSS1500;TSS1500	ITK	0.580804	9.52e-09	Other Inactive
cg01495509	chr5	169816378	KCNIP1;KCNMB1;KCNMB1	Body;1stExon;5'UTR	LCP2	-0.553812	2.48e-07	Other Inactive
cg01546430	chr5	156607836	ITK	TSS200	CYFIP2	0.532067	4.59e-07	Other Inactive
cg01565013	chr3	46785957	PRSS45	Body	CCR2	-0.527985	6.62e-07	Other Inactive
cg01621080	chr16	28608125	SULT1A2;SULT1A2	5'UTR;TSS1500	LAT	0.511609	2.34e-06	Other Inactive
cg01673307	chr6	32819911	TAP1	Body	HLA-DQB1	-0.527022	1.08e-06	Other Inactive
cg01681098	chr11	128566009	FLI1;FLI1	Body;5'UTR	FLI1	-0.529731	1.46e-06	Other Inactive
cg01688776	chr21	43135973	C21orf129;NCRNA00112	TSS200;TSS1500	MX2	0.519806	3.21e-06	Other Inactive
cg01710351	chr1	160617092	SLAMF1	TSS200	CD48	-0.623045	1.54e-09	Other Inactive
cg01765930	chr22	37881422	MFNG;MFNG;MFNG	Body;Body;Body	RAC2	-0.54925	3.04e-07	Other Inactive
cg01774645	chr1	161040044	ARHGAP30;ARHGAP30	TSS1500;TSS1500	SLAMF7	-0.520484	2.52e-06	Other Inactive
cg01774645	chr1	161040044	ARHGAP30;ARHGAP30	TSS1500;TSS1500	FCER1G	-0.536594	9.45e-07	Other Inactive
cg01774645	chr1	161040044	ARHGAP30;ARHGAP30	TSS1500;TSS1500	CD48	-0.695501	3.98e-12	Other Inactive
cg01797899	chr14	22978195			TRAC	-0.520501	7.35e-07	Other Inactive
cg01820374	chr12	6882083	LAG3	Body	C1S	-0.524599	1.33e-07	Other Inactive
cg01844321	chr20	35490815	C20orf117	Body	SAMHD1	0.589913	8.66e-08	Other Inactive
cg01849093	chr11	110876141			POU2AF1	-0.540646	5.08e-07	Other Inactive
cg01878435	chr3	121774218	CD86	TSS200	HCLS1	-0.545631	2.33e-07	Other Inactive
cg01878761	chr11	117551329	DSCAML1	Body	IL10RA	-0.548787	1.15e-07	Other Inactive
cg01905489	chr1	26616534	UBXN11;UBXN11;UBXN11	Body;Body;Body	CD52	-0.622811	4.23e-09	Other Inactive
cg01915328	chr14	95513854			SERPINA4	-0.539292	9.46e-07	Other Inactive
cg01987353	chr17	32569640			CCL2	-0.550996	2.06e-07	Other Inactive
cg02014777	chr16	85468987			IRF8	-0.542675	3.52e-07	Other Inactive
cg02042997	chr16	28505886	APOB48R	TSS200	LAT	-0.587634	1.83e-08	Other Inactive
cg02076355	chr10	45474372	C10orf10;RASSF4	TSS200;Body	ALOX5	0.515112	1.07e-06	Other Inactive
cg02085016	chr16	86376985	LOC732275	Body	IRF8	0.562878	3.02e-08	Other Inactive
cg02098273	chr16	70328616			MTSS1L	0.513472	1.26e-06	Other Inactive
cg02108998	chr6	31690986	C6orf25;C6orf25;C6orf25;C6orf25;LY6G6C;C6orf25;C6orf25	TSS200;TSS200;TSS200;TSS200;TSS1500;TSS200;TSS200	LTB	-0.56808	1.78e-08	Other Inactive
cg02131465	chr1	211667297	RD3;RD3	TSS1500;TSS1500	TRAF5	0.522126	1.78e-06	Other Inactive
cg02178957	chr16	85964200			IRF8	-0.525688	2.74e-07	Other Inactive
cg02198144	chr16	85462102			IRF8	-0.630338	4.37e-10	Other Inactive
cg02212836	chr6	6589075	LY86;LOC285780	1stExon;Body	LY86	-0.534438	1.12e-06	Other Inactive
cg02223905	chr3	46720206	ALS2CL;ALS2CL	TSS1500;Body	CCR2	-0.566082	1.11e-07	Other Inactive
cg02223905	chr3	46720206	ALS2CL;ALS2CL	TSS1500;Body	LTF	-0.507749	4.88e-06	Other Inactive
cg02237342	chr22	24823519	ADORA2A	TSS200	UPB1	0.564677	7.25e-08	Other Inactive
cg02262923	chr17	29285543	ADAP2	3'UTR	EVI2B	-0.628375	4.63e-10	Other Inactive
cg02262923	chr17	29285543	ADAP2	3'UTR	EVI2A	-0.635356	4.61e-11	Other Inactive
cg02266731	chr12	69357333	CPM	TSS1500	LYZ	-0.568874	4.77e-08	Other Inactive
cg02270010	chr5	175958651	RNF44	Body	CDHR2	0.580526	1.06e-08	Other Inactive
cg02273827	chr5	35938675	CAPSL;CAPSL;CAPSL	1stExon;5'UTR;5'UTR	IL7R	0.542674	4.25e-07	Other Inactive
cg02292739	chr5	17115565			BASP1	-0.570334	1.41e-07	Other Inactive
cg02297541	chr6	33180841			HLA-DOB	0.541519	1.13e-06	Other Inactive
cg02297709	chr1	160159670	CASQ1	TSS1500	CD48	0.729321	3.57e-14	Other Inactive
cg02319067	chr16	29757461	C16orf54	TSS200	CORO1A	-0.602335	1.59e-08	Other Inactive
cg02352281	chr3	46139305			CCR2	-0.597531	1.08e-08	Other Inactive
cg02352281	chr3	46139305			LTF	-0.583402	2.14e-08	Other Inactive
cg02358862	chr16	30197211	CORO1A	Body	CORO1A	-0.660071	4.17e-10	Other Inactive
cg02400458	chr15	80624605			BCL2A1	0.545349	4.95e-08	Other Inactive
cg02402091	chr10	114135092	ACSL5;ACSL5;ACSL5;ACSL5	TSS1500;1stExon;5'UTR;5'UTR	ACSL5	-0.522496	7.11e-06	Other Inactive
cg02434314	chr17	26577760			SPAG5	0.57951	5.08e-08	Other Inactive
cg02434314	chr17	26577760			SLC13A2	0.528144	6.6e-07	Other Inactive
cg02434314	chr17	26577760			POLDIP2	0.531499	1.38e-07	Other Inactive
cg02485642	chr16	832958	MSLNL	TSS200	TPSAB1	0.512177	3.28e-06	Other Inactive
cg02538557	chr20	56025683			PCK1	0.510867	5.13e-06	Other Inactive
cg02546690	chr11	17834480	SERGEF	Body	USH1C	-0.523442	1.04e-06	Other Inactive
cg02556928	chr22	37309980	CSF2RB	5'UTR	RAC2	-0.551515	5.59e-07	Other Inactive
cg02564061	chr12	49998963	FAM186B;FAM186B	Body;Body	GPD1	0.56048	1.87e-07	Other Inactive
cg02586212	chr1	192544902	RGS1;RGS1	1stExon;5'UTR	RGS1	-0.526814	3.14e-07	Other Inactive
cg02588283	chr7	93954346			COL1A2	-0.546562	1.74e-07	Other Inactive
cg02597894	chr6	31760796	VARS	Body	LTB	-0.521436	7.06e-07	Other Inactive
cg02696253	chr6	106964589	AIM1	Body	PRDM1	-0.562329	8.65e-08	Other Inactive
cg02714666	chr3	16131767			RFTN1	-0.513	1.75e-06	Other Inactive
cg02721665	chr10	125425583	GPR26	TSS1500	CHST15	0.511313	4.74e-07	Other Inactive
cg02764250	chr10	97145217	SORBS1;SORBS1;SORBS1;SORBS1;SORBS1;SORBS1;SORBS1	Body;Body;Body;Body;Body;Body;Body	PDLIM1	-0.584948	5.15e-08	Other Inactive
cg02788400	chr13	96296983	DZIP1;DZIP1	TSS200;TSS200	CLDN10	-0.540619	1.93e-07	Other Inactive
cg02792168	chr10	101281924			ABCC2	-0.533516	1.64e-06	Other Inactive
cg02853387	chr11	117484904	DSCAML1	Body	IL10RA	-0.614935	7.5e-10	Other Inactive
cg02891945	chr16	85863447			IRF8	-0.617201	1.59e-09	Other Inactive
cg02901006	chr19	8117024	CCL25	TSS1500	CD209	-0.52613	2.46e-06	Other Inactive
cg02937671	chr4	2366485	ZFYVE28	Body	WHSC1	0.521764	2.8e-06	Other Inactive
cg02956768	chr16	85775119	C16orf74	5'UTR	IRF8	0.571172	2.6e-08	Other Inactive
cg02957185	chr1	161068781	KLHDC9;KLHDC9;KLHDC9	1stExon;1stExon;5'UTR	CD48	0.586618	6.05e-09	Other Inactive
cg03035162	chr14	22993190			TRAC	-0.541901	4.82e-07	Other Inactive
cg03089651	chr1	161039695	ARHGAP30;ARHGAP30;ARHGAP30;ARHGAP30	1stExon;5'UTR;5'UTR;1stExon	CD48	-0.665921	5.81e-11	Other Inactive
cg03177729	chr4	83807091	SEC31A;SEC31A;SEC31A;SEC31A;SEC31A	5'UTR;5'UTR;5'UTR;5'UTR;5'UTR	PLAC8	0.512048	8.29e-06	Other Inactive
cg03234777	chr11	118095544	AMICA1	5'UTR	IL10RA	-0.616003	3.33e-10	Other Inactive
cg03234777	chr11	118095544	AMICA1	5'UTR	CD3D	-0.578893	3.8e-08	Other Inactive
cg03253303	chr17	29753081	RAB11FIP4	Body	EVI2A	0.514422	1.41e-06	Other Inactive
cg03253303	chr17	29753081	RAB11FIP4	Body	EVI2B	0.519035	1.71e-06	Other Inactive
cg03257417	chr1	111189871			CD53	-0.621279	8.3e-10	Other Inactive
cg03289764	chr12	9799858	LOC374443	TSS1500	KLRB1	-0.531877	5.95e-07	Other Inactive
cg03289764	chr12	9799858	LOC374443	TSS1500	CLEC2B	-0.531846	7.33e-07	Other Inactive
cg03289764	chr12	9799858	LOC374443	TSS1500	CD69	-0.528844	4.21e-07	Other Inactive
cg03289764	chr12	9799858	LOC374443	TSS1500	CLEC2D	-0.566656	6.62e-08	Other Inactive
cg03293732	chr17	38017814	IKZF3;IKZF3;IKZF3;IKZF3;IKZF3;IKZF3	Body;Body;Body;Body;Body;Body	IKZF3	-0.507849	4.18e-06	Other Inactive
cg03298096	chr11	59596955	GIF	3'UTR	MS4A4A	-0.540158	6.85e-07	Other Inactive
cg03298096	chr11	59596955	GIF	3'UTR	MS4A6A	-0.592533	3.17e-08	Other Inactive
cg03313070	chr22	24372133	LOC391322	TSS1500	GSTT1	0.603081	3.91e-09	Other Inactive
cg03317131	chr6	132945559	TAAR2	TSS200	MOXD1	0.520169	1.44e-07	Other Inactive
cg03321784	chr17	37729644			IKZF3	0.545263	2.05e-07	Other Inactive
cg03377355	chr22	39853885	MGAT3	5'UTR	CACNA1I	0.522375	8.45e-07	Other Inactive
cg03386722	chr17	80056517	FASN	TSS1500	CSNK1D	-0.509591	1.69e-06	Other Inactive
cg03397724	chr16	375541	AXIN1;AXIN1	Body;Body	RAB11FIP3	0.512768	3.45e-06	Other Inactive
cg03412153	chr10	13139217			PHYH	0.572669	2.66e-07	Other Inactive
cg03415742	chr16	85744074	C16orf74	Body	IRF8	0.574632	1.95e-08	Other Inactive
cg03459656	chr17	42467307	ITGA2B	TSS1500	SLC4A1	0.537756	4.01e-07	Other Inactive
cg03466198	chr7	50727932	GRB10;GRB10;GRB10;GRB10	Body;Body;Body;Body	IKZF1	-0.529276	5.27e-07	Other Inactive
cg03469129	chr15	90190637	KIF7	Body	RHCG	-0.546363	3.93e-07	Other Inactive
cg03526142	chr17	33864734	SLFN12L;SLFN12L	5'UTR;1stExon	CCL5	-0.567477	1.64e-07	Other Inactive
cg03543319	chr2	68882249	PROKR1	Body	ANTXR1	-0.514675	8.23e-06	Other Inactive
cg03599575	chr15	90893182	GABARAPL3	TSS1500	IDH2	0.513219	3.89e-06	Other Inactive
cg03600432	chr12	109006223			DAO	0.528834	8.19e-07	Other Inactive
cg03637976	chr6	33268071	TAPBP;TAPBP;RGL2;RGL2	3'UTR;3'UTR;TSS1500;TSS1500	HLA-DOB	0.526997	1.25e-06	Other Inactive
cg03663556	chr7	50900556			IKZF1	-0.543355	1.04e-07	Other Inactive
cg03719625	chr19	38806411	YIF1B;YIF1B;YIF1B;YIF1B;YIF1B;YIF1B;YIF1B;YIF1B;YIF1B	1stExon;1stExon;5'UTR;Body;5'UTR;5'UTR;Body;1stExon;Body	DPF1	0.519169	8.34e-07	Other Inactive
cg03748158	chr16	85670174	KIAA0182;KIAA0182	5'UTR;Body	IRF8	0.513266	1.96e-06	Other Inactive
cg03749154	chr1	31155158			LAPTM5	-0.520112	1.79e-06	Other Inactive
cg03750478	chr16	29757375	C16orf54	TSS200	CORO1A	-0.687471	1.65e-11	Other Inactive
cg03794801	chr17	33817159	SLFN12L	Body	CCL5	0.538768	8.79e-07	Other Inactive
cg03828193	chr17	80622941	RAB40B	Body	FN3K	-0.512892	1.84e-06	Other Inactive
cg03841065	chr20	35274627	SLA2;SLA2	TSS200;TSS200	SAMHD1	-0.53327	3.44e-07	Other Inactive
cg03872934	chr6	33151135	COL11A2;COL11A2;COL11A2	Body;Body;Body	HLA-DOB	-0.566865	2.07e-07	Other Inactive
cg03875496	chr6	106335674			PRDM1	-0.583444	3.24e-08	Other Inactive
cg03882777	chr6	33160965	COL11A2;COL11A2;COL11A2;COL11A2	TSS1500;TSS1500;TSS1500;TSS1500	HLA-DOB	0.508426	4.69e-06	Other Inactive
cg03892457	chr1	159157066	CADM3;CADM3	Body;Body	FCER1A	0.512219	2.81e-06	Other Inactive
cg03895593	chr1	6064094			ACOT7	-0.518058	2.52e-06	Other Inactive
cg03895593	chr1	6064094			KCNAB2	-0.551378	1.92e-07	Other Inactive
cg03901431	chr16	85517684			IRF8	-0.532773	5.7e-07	Other Inactive
cg03928812	chr11	59634276	TCN1	TSS1500	MS4A6A	-0.588047	1.15e-07	Other Inactive
cg03937361	chr1	64330272	ROR1;ROR1	Body;Body	PGM1	0.519359	1.98e-06	Other Inactive
cg03966751	chr17	48367746			ACSF2	0.522234	1.33e-06	Other Inactive
cg03996398	chr11	128813442	TP53AIP1	TSS1500	FLI1	0.545061	7.53e-07	Other Inactive
cg03997039	chr16	29703361	QPRT	Body	CORO1A	-0.645298	8.47e-10	Other Inactive
cg04016730	chr6	31513886	NFKBIL1;NFKBIL1;ATP6V1G2;NFKBIL1;NFKBIL1;ATP6V1G2	TSS1500;TSS1500;Body;TSS1500;TSS1500;Body	LTB	0.581792	1.59e-08	Other Inactive
cg04021562	chr6	31845527	SLC44A4	Body	LTB	0.546657	2.48e-07	Other Inactive
cg04029168	chr16	23963538	PRKCB;PRKCB	Body;Body	PRKCB	0.512161	6.43e-07	Other Inactive
cg04043376	chr11	65383415	PCNXL3	TSS1500	POLA2	0.508515	1.2e-06	Other Inactive
cg04043376	chr11	65383415	PCNXL3	TSS1500	CCDC85B	0.519343	4.54e-06	Other Inactive
cg04053417	chr16	86232052			IRF8	0.614456	2.51e-10	Other Inactive
cg04098585	chr2	204571215	CD28;CD28	5'UTR;1stExon	CD28	-0.525101	8.24e-08	Other Inactive
cg04155747	chr4	74128032			AFM	-0.511752	1.2e-06	Other Inactive
cg04159215	chr10	126182324	LHPP;LHPP	Body;Body	CHST15	-0.541074	2.25e-07	Other Inactive
cg04167833	chr5	169724831	LCP2	TSS200	LCP2	-0.5373	9.75e-07	Other Inactive
cg04198360	chr7	94296291	PEG10;PEG10	3'UTR;3'UTR	COL1A2	-0.530198	2.61e-06	Other Inactive
cg04218760	chr10	45406644	TMEM72	TSS200	ALOX5	0.511314	2.65e-06	Other Inactive
cg04236334	chr1	26487591	GRRP1	5'UTR	CD52	0.522355	2.6e-06	Other Inactive
cg04275027	chr1	111098273			CD53	0.532158	8.87e-07	Other Inactive
cg04278197	chr20	62732060			GMEB2	0.543246	7.77e-07	Other Inactive
cg04299028	chr1	111061851	KCNA10	TSS200	CD53	-0.514766	5.51e-06	Other Inactive
cg04303330	chr5	131992430	IL13	TSS1500	SLC22A4	0.533401	1.09e-06	Other Inactive
cg04303879	chr16	56899081	SLC12A3;SLC12A3;SLC12A3	TSS200;TSS200;TSS200	SLC12A3	-0.512863	2.98e-06	Other Inactive
cg04343928	chr16	85863576			IRF8	-0.663089	2.49e-11	Other Inactive
cg04351205	chr2	143886326	ARHGAP15	TSS1500	ARHGAP15	-0.584225	5e-08	Other Inactive
cg04365452	chr6	26690079			BTN3A3	0.520932	1.9e-06	Other Inactive
cg04387658	chr3	121775080	CD86	Body	CSTA	-0.529892	3e-07	Other Inactive
cg04389950	chr6	106720478	ATG5	Body	PRDM1	-0.522702	9.85e-07	Other Inactive
cg04410989	chr20	35578437	SAMHD1	Body	SAMHD1	-0.609359	8.17e-09	Other Inactive
cg04411893	chr3	185300709			EHHADH	0.511292	6.46e-06	Other Inactive
cg04415672	chr12	58237706	CTDSP2	Body	CYP27B1	-0.551743	4.48e-07	Other Inactive
cg04456219	chr7	17274337			AHR	-0.591734	1.35e-08	Other Inactive
cg04456219	chr7	17274337			AGR2	-0.55621	4.52e-07	Other Inactive
cg04489573	chr1	26394009	TRIM63;TRIM63	1stExon;5'UTR	CD52	-0.575612	5.54e-08	Other Inactive
cg04512966	chr2	162859453	DPP4	Body	FAP	-0.511751	4.2e-06	Other Inactive
cg04558424	chr16	85743497	C16orf74	Body	IRF8	0.56634	3.22e-08	Other Inactive
cg04578090	chr17	27039523	PROCA1	TSS1500	SPAG5	0.512649	1.85e-06	Other Inactive
cg04587617	chr17	37907944			IKZF3	0.574746	4.13e-08	Other Inactive
cg04588708	chr16	811078	MSLN;MSLN	TSS200;TSS200	TPSB2	0.517633	1.89e-06	Other Inactive
cg04625862	chr3	48341880	NME6	Body	SLC26A6	0.509362	2.39e-06	Other Inactive
cg04658357	chr17	18911043	SLC5A10;SLC5A10	Body;Body	MFAP4	-0.568609	1.86e-07	Other Inactive
cg04663203	chr17	45928578	SP6	5'UTR	CDK5RAP3	-0.516921	3.99e-07	Other Inactive
cg04671742	chr12	6881997	LAG3;LAG3	1stExon;5'UTR	C1S	-0.549455	7.02e-08	Other Inactive
cg04682967	chr22	37608626	SSTR3	TSS1500	RAC2	0.509663	3.68e-06	Other Inactive
cg04705866	chr5	54320790	GZMK	Body	GZMA	-0.511939	4.49e-08	Other Inactive
cg04719574	chr5	169758340	LOC257358	TSS200	LCP2	-0.57144	6.8e-08	Other Inactive
cg04737087	chr2	71205052	ANKRD53;ANKRD53	TSS1500;TSS1500	PAIP2B	0.51803	2.28e-06	Other Inactive
cg04759756	chr20	35273933	SLA2;SLA2	5'UTR;5'UTR	SAMHD1	-0.593866	1.68e-08	Other Inactive
cg04785083	chr1	9031262	CA6	Body	SLC2A5	0.518942	3.23e-06	Other Inactive
cg04792378	chr12	108985748	TMEM119	Body	DAO	0.511708	1.7e-06	Other Inactive
cg04812347	chr6	31584223	AIF1;AIF1;AIF1	Body;Body;Body	LTB	-0.536095	1.4e-07	Other Inactive
cg04833533	chr3	38080323	DLEC1;DLEC1	TSS1500;TSS1500	ACAA1	0.52942	3.29e-07	Other Inactive
cg04856396	chr17	3589140	P2RX5;P2RX5	Body;Body	P2RX5	0.512228	2.58e-06	Other Inactive
cg04872689	chr2	68592375	PLEK;PLEK	1stExon;5'UTR	PLEK	-0.577913	3.3e-09	Other Inactive
cg04886849	chr10	118997146			HSPA12A	0.531072	1.69e-06	Other Inactive
cg04923845	chr10	114575681	VTI1A	3'UTR	ACSL5	-0.572365	2.42e-07	Other Inactive
cg04940329	chr17	39093054	KRT23	5'UTR	CCR7	-0.556012	7.11e-07	Other Inactive
cg05021589	chr6	6588931	LY86;LOC285780	TSS200;Body	LY86	-0.57911	7.09e-08	Other Inactive
cg05033369	chr1	161676469	FCRLA	TSS1500	FCER1G	-0.529989	8.85e-07	Other Inactive
cg05039671	chr4	40245120	RHOH	Body	RHOH	-0.531218	7.84e-07	Other Inactive
cg05088892	chr16	86029443			IRF8	-0.518204	5.85e-07	Other Inactive
cg05117638	chr6	113952661			MARCKS	-0.580732	5.95e-08	Other Inactive
cg05200628	chr1	160681760	CD48	TSS200	CD48	-0.633534	7.37e-10	Other Inactive
cg05200628	chr1	160681760	CD48	TSS200	SLAMF7	-0.525254	1.5e-06	Other Inactive
cg05216730	chr11	111385496	C11orf88;C11orf88	TSS200;TSS200	POU2AF1	0.536816	5.7e-07	Other Inactive
cg05237114	chr8	58905672	FAM110B	TSS1500	FAM110B	0.538637	1.04e-06	Other Inactive
cg05243144	chr19	46273434	DMPK;DMPK;SIX5;DMPK;DMPK	3'UTR;3'UTR;TSS1500;3'UTR;3'UTR	SIX5	0.511201	4.51e-06	Other Inactive
cg05272960	chr11	63828228	MACROD1	Body	MACROD1	0.539276	1.15e-07	Other Inactive
cg05304729	chr1	158800024	MNDA	TSS1500	IFI16	-0.521093	9.8e-07	Other Inactive
cg05304729	chr1	158800024	MNDA	TSS1500	MNDA	-0.536983	5.97e-07	Other Inactive
cg05307752	chr2	144462886	ARHGAP15	Body	ARHGAP15	-0.544404	4.02e-07	Other Inactive
cg05366024	chr8	75227148	JPH1	Body	LY96	-0.523688	3.96e-07	Other Inactive
cg05382782	chr11	117801332	TMPRSS13	TSS1500	CD3D	-0.592877	9.9e-09	Other Inactive
cg05382782	chr11	117801332	TMPRSS13	TSS1500	IL10RA	-0.616645	3.1e-10	Other Inactive
cg05390402	chr1	111889406	C1orf88	Body	CD53	0.5765	7.21e-08	Other Inactive
cg05393025	chr1	20141781	RNF186	TSS200	RNF186	-0.527248	1.14e-06	Other Inactive
cg05398036	chr1	186504948			PLA2G4A	-0.564307	4.03e-08	Other Inactive
cg05590294	chr12	9913395	CD69;CD69;CD69	1stExon;Body;Body	CLEC2D	-0.533683	4.99e-07	Other Inactive
cg05590294	chr12	9913395	CD69;CD69;CD69	1stExon;Body;Body	KLRB1	-0.525167	3.62e-07	Other Inactive
cg05590294	chr12	9913395	CD69;CD69;CD69	1stExon;Body;Body	CD69	-0.532315	5.82e-07	Other Inactive
cg05590294	chr12	9913395	CD69;CD69;CD69	1stExon;Body;Body	CLEC2B	-0.524181	2.08e-06	Other Inactive
cg05607401	chr19	39826693	GMFG;GMFG	5'UTR;1stExon	GMFG	-0.520532	2.8e-06	Other Inactive
cg05612839	chr16	85768907	C16orf74	5'UTR	IRF8	-0.672932	5.38e-12	Other Inactive
cg05618880	chr22	39954239			APOBEC3G	0.561676	1.69e-07	Other Inactive
cg05628702	chr20	35491052	C20orf117	Body	SAMHD1	0.567006	1.28e-07	Other Inactive
cg05658107	chr4	40198392	RHOH	TSS200	RHOH	-0.562844	2.67e-07	Other Inactive
cg05667097	chr6	31691481	C6orf25;C6orf25;C6orf25;C6orf25;C6orf25;C6orf25	Body;Body;Body;Body;Body;Body	LTB	-0.522723	2.47e-07	Other Inactive
cg05674659	chr16	57126736	CPNE2	5'UTR	CCL17	0.518576	3.72e-06	Other Inactive
cg05689582	chr2	232457587	C2orf57;C2orf57	5'UTR;1stExon	HTR2B	-0.51303	1.62e-06	Other Inactive
cg05712073	chr12	6795171	ZNF384;ZNF384;ZNF384;ZNF384;ZNF384;ZNF384;ZNF384	5'UTR;5'UTR;5'UTR;5'UTR;5'UTR;5'UTR;5'UTR	C1R	-0.523132	2.88e-06	Other Inactive
cg05712073	chr12	6795171	ZNF384;ZNF384;ZNF384;ZNF384;ZNF384;ZNF384;ZNF384	5'UTR;5'UTR;5'UTR;5'UTR;5'UTR;5'UTR;5'UTR	C1S	-0.572045	3.63e-08	Other Inactive
cg05717794	chr17	33822621	SLFN12L	Body	CCL5	0.532133	1.57e-06	Other Inactive
cg05759421	chr8	10447962			MSRA	-0.576144	1.96e-08	Other Inactive
cg05766948	chr2	136783356			CXCR4	0.538333	2.65e-07	Other Inactive
cg05775492	chr16	86258717			IRF8	-0.703534	1.07e-13	Other Inactive
cg05831517	chr16	86337750			IRF8	0.570789	3.45e-08	Other Inactive
cg05839365	chr12	133166658			PXMP2	0.525403	5.35e-07	Other Inactive
cg05879419	chr2	196684066	DNAH7	Body	STK17B	-0.530443	1.12e-06	Other Inactive
cg05931265	chr11	122527736	UBASH3B	Body	CRTAM	0.510235	5.75e-06	Other Inactive
cg05952498	chr6	31545257	TNF	Body	LTB	-0.509827	3.45e-06	Other Inactive
cg05952498	chr6	31545257	TNF	Body	LST1	-0.543573	6.7e-07	Other Inactive
cg05971521	chr20	35584019			SAMHD1	-0.533382	4.6e-07	Other Inactive
cg05981394	chr16	28942152	CD19	TSS1500	LAT	-0.511817	1.64e-06	Other Inactive
cg05995607	chr11	59953045			MS4A1	-0.524661	3.25e-07	Other Inactive
cg05995607	chr11	59953045			MS4A6A	-0.528163	9.18e-07	Other Inactive
cg06000732	chr4	159130694	TMEM144	TSS1500	FAM198B	-0.51107	1.66e-06	Other Inactive
cg06000732	chr4	159130694	TMEM144	TSS1500	PPID	0.527992	1.18e-06	Other Inactive
cg06000732	chr4	159130694	TMEM144	TSS1500	ETFDH	0.553825	1.78e-07	Other Inactive
cg06040872	chr17	34394215	CCL18	Body	CCL5	-0.543235	3.63e-07	Other Inactive
cg06104975	chr16	2262804	PGP	3'UTR	HAGH	-0.512775	3.57e-06	Other Inactive
cg06105778	chr5	176830667	F12	Body	GRK6	0.565692	2.18e-07	Other Inactive
cg06118312	chr5	54398555	GZMA	1stExon	GZMA	-0.670767	1.96e-14	Other Inactive
cg06118312	chr5	54398555	GZMA	1stExon	GZMK	-0.593977	5.24e-09	Other Inactive
cg06126713	chr7	16505617	SOSTDC1	TSS200	AGR2	0.517309	3.15e-06	Other Inactive
cg06128161	chr12	133000497			PXMP2	-0.507702	3.54e-06	Other Inactive
cg06164961	chr11	118175675	CD3E	Body	IL10RA	-0.640695	1.5e-11	Other Inactive
cg06164961	chr11	118175675	CD3E	Body	CD3G	-0.547896	8.94e-09	Other Inactive
cg06164961	chr11	118175675	CD3E	Body	CD3D	-0.541011	3.16e-07	Other Inactive
cg06202778	chr4	57514827	HOPX;HOPX;HOPX;HOPX;HOPX	3'UTR;3'UTR;3'UTR;3'UTR;3'UTR	HOPX	-0.525239	1.2e-06	Other Inactive
cg06240690	chr2	158114069	GALNT5	TSS1500	CYTIP	0.571042	1.43e-07	Other Inactive
cg06244497	chr19	39466575	FBXO17	TSS200	MAP4K1	0.567831	6.14e-08	Other Inactive
cg06257058	chr7	99683264			AZGP1	0.515148	3.61e-06	Other Inactive
cg06257561	chr12	50445403			GPD1	0.514543	1.03e-06	Other Inactive
cg06341590	chr4	57624431			HOPX	-0.557961	6.49e-08	Other Inactive
cg06349450	chr16	85867170			IRF8	0.623867	3.09e-10	Other Inactive
cg06357908	chr1	192548609	RGS1	3'UTR	RGS1	-0.522113	1.03e-06	Other Inactive
cg06363129	chr7	16505602	SOSTDC1	TSS200	AGR2	0.588013	2.68e-08	Other Inactive
cg06369522	chr19	51412615	KLK4	Body	NKG7	0.520317	1.55e-06	Other Inactive
cg06388350	chr4	95334135			HPGDS	-0.538467	2.91e-07	Other Inactive
cg06437100	chr16	21767742	OTOA;OTOA;OTOA	Body;Body;Body	CRYM	0.523013	8.03e-07	Other Inactive
cg06447614	chr16	1195491			TPSAB1	0.526188	1.8e-06	Other Inactive
cg06447614	chr16	1195491			TPSB2	0.513925	3.28e-06	Other Inactive
cg06477663	chr13	46757415	LCP1	TSS1500	LCP1	-0.625814	9.51e-10	Other Inactive
cg06477663	chr13	46757415	LCP1	TSS1500	C13orf18	-0.575612	1.05e-08	Other Inactive
cg06535498	chr6	32185171	NOTCH4	Body	HLA-DQB1	-0.547831	5.43e-07	Other Inactive
cg06594770	chr22	38092974	TRIOBP	TSS200	RAC2	0.508619	1.95e-06	Other Inactive
cg06632549	chr6	31529993			LTB	-0.56422	6.33e-08	Other Inactive
cg06649737	chr1	161068715	KLHDC9;KLHDC9;KLHDC9	1stExon;1stExon;5'UTR	CD48	0.555346	2.11e-07	Other Inactive
cg06728055	chr3	149294286	WWTR1;WWTR1;WWTR1	Body;Body;Body	CP	-0.559714	1.36e-07	Other Inactive
cg06739462	chr12	56329296	DGKA;DGKA;DGKA;DGKA	5'UTR;5'UTR;5'UTR;5'UTR	SUOX	0.567637	1.19e-07	Other Inactive
cg06746274	chr11	60296549	MS4A13;MS4A13	Body;Body	MS4A1	-0.552227	1.77e-07	Other Inactive
cg06749872	chr16	30198509	CORO1A;LOC606724	Body;TSS1500	CORO1A	-0.635184	1.99e-09	Other Inactive
cg06764670	chr1	110052490	AMIGO1	TSS200	TAF13	-0.53847	1.39e-06	Other Inactive
cg06773116	chr4	20884431	KCNIP4;KCNIP4;KCNIP4;KCNIP4;KCNIP4	Body;Body;TSS200;5'UTR;5'UTR	SLIT2	0.546527	5.5e-07	Other Inactive
cg06782204	chr12	4030007			CCND2	0.562406	2.95e-07	Other Inactive
cg06806044	chr22	37655774			CSF2RB	0.53335	1.03e-07	Other Inactive
cg06806044	chr22	37655774			RAC2	0.656559	2.19e-10	Other Inactive
cg06825478	chr6	31546067	TNF	3'UTR	LST1	-0.51292	3.76e-06	Other Inactive
cg06912420	chr12	14617656	ATF7IP	Body	ARHGDIB	0.567364	1.37e-07	Other Inactive
cg06912601	chr22	37918311			RAC2	-0.552503	1.38e-07	Other Inactive
cg06915053	chr12	7245056	C1R	TSS200	C1S	0.549389	7.52e-08	Other Inactive
cg06915053	chr12	7245056	C1R	TSS200	C1R	0.573818	5.29e-08	Other Inactive
cg06941638	chr16	85744228	C16orf74	Body	IRF8	0.572807	4.24e-09	Other Inactive
cg07024017	chr16	619806	PIGQ;PIGQ	TSS200;TSS200	PDIA2	0.511677	1.04e-05	Other Inactive
cg07063916	chr2	166809013	TTC21B	Body	GALNT3	0.535731	7.36e-07	Other Inactive
cg07103517	chr7	50348485	IKZF1	5'UTR	IKZF1	-0.552588	7.94e-08	Other Inactive
cg07137244	chr17	29636863	NF1;EVI2B;NF1	Body;5'UTR;Body	EVI2A	-0.585473	5.44e-09	Other Inactive
cg07137244	chr17	29636863	NF1;EVI2B;NF1	Body;5'UTR;Body	EVI2B	-0.607175	5.63e-09	Other Inactive
cg07146073	chr17	29852668	RAB11FIP4	Body	EVI2A	0.54893	5.03e-08	Other Inactive
cg07167168	chr20	41818788	PTPRT;PTPRT	TSS1500;TSS1500	SGK2	-0.609779	3.02e-09	Other Inactive
cg07195197	chr16	1662150	IFT140	TSS200	IGFALS	0.543563	1.02e-06	Other Inactive
cg07195224	chr1	159047034	AIM2	TSS1500	FCER1A	-0.574102	5.43e-08	Other Inactive
cg07195224	chr1	159047034	AIM2	TSS1500	IFI16	-0.575232	2.62e-08	Other Inactive
cg07195224	chr1	159047034	AIM2	TSS1500	MNDA	-0.558862	1.26e-07	Other Inactive
cg07269138	chr3	150996184	P2RY14;MED12L;P2RY14	1stExon;Body;5'UTR	GPR171	-0.524058	9.77e-07	Other Inactive
cg07293947	chr5	174905244	SFXN1	TSS1500	SFXN1	-0.510058	6.94e-06	Other Inactive
cg07367302	chr1	19967428			RNF186	-0.539548	1.67e-06	Other Inactive
cg07376232	chr11	118084920	AMICA1;AMICA1	Body;TSS1500	IL10RA	-0.640913	3.3e-11	Other Inactive
cg07376232	chr11	118084920	AMICA1;AMICA1	Body;TSS1500	CD3D	-0.524374	1.45e-06	Other Inactive
cg07377519	chr19	50269083	AP2A1;AP2A1	TSS1500;TSS1500	CD37	0.526871	9.32e-07	Other Inactive
cg07415359	chr11	18434354	LDHC;LDHC	Body;Body	LDHC	-0.543903	1.25e-07	Other Inactive
cg07439609	chr20	9818601	PAK7;PAK7	5'UTR;5'UTR	PLCB4	0.508431	3.89e-06	Other Inactive
cg07495389	chr2	27233872	MAPRE3	5'UTR	MPV17	0.510245	1.56e-06	Other Inactive
cg07495389	chr2	27233872	MAPRE3	5'UTR	KHK	0.57636	3.91e-08	Other Inactive
cg07575373	chr19	49842188	CD37;CD37	Body;Body	CD37	0.510147	3.15e-06	Other Inactive
cg07591620	chr1	153721986	INTS3	Body	S100A6	0.527713	2.52e-06	Other Inactive
cg07591620	chr1	153721986	INTS3	Body	S100A4	0.527176	5.08e-06	Other Inactive
cg07669182	chr5	39203755	FYB;FYB	5'UTR;5'UTR	FYB	-0.560305	1.08e-08	Other Inactive
cg07680533	chr1	151345248	SELENBP1	TSS200	SELENBP1	-0.533758	5.89e-07	Other Inactive
cg07682037	chr11	63974153	FERMT3;FERMT3;FERMT3;FERMT3	1stExon;5'UTR;5'UTR;1stExon	MACROD1	0.522413	1.11e-06	Other Inactive
cg07706695	chr1	111179008			CD53	-0.629985	1.42e-09	Other Inactive
cg07728874	chr11	118213272	CD3D;CD3D	1stExon;1stExon	CD3D	-0.56364	6.6e-08	Other Inactive
cg07728874	chr11	118213272	CD3D;CD3D	1stExon;1stExon	IL10RA	-0.615188	1.24e-10	Other Inactive
cg07737182	chr1	244891843			KIF26B	-0.541366	5.9e-07	Other Inactive
cg07739369	chr17	80241456			DCXR	0.5254	1.3e-06	Other Inactive
cg07785552	chr1	26869620	RPS6KA1	Body	CD52	-0.582874	4.33e-08	Other Inactive
cg07812887	chr5	175793492	ARL10	Body	CDHR2	-0.59731	1.58e-09	Other Inactive
cg07821739	chr1	26347541	EXTL1	TSS1500	CD52	-0.643705	5.33e-10	Other Inactive
cg07837085	chr1	160708990	SLAMF7	TSS200	CD48	-0.584534	3.98e-08	Other Inactive
cg07837534	chr1	161038506	ARHGAP30;ARHGAP30	Body;Body	CD48	-0.662841	5.03e-11	Other Inactive
cg07884764	chr11	64107517	CCDC88B	TSS200	MACROD1	0.583945	2.21e-08	Other Inactive
cg07906179	chr17	79368407			SLC25A10	0.535331	1.68e-06	Other Inactive
cg07989221	chr16	86231948			IRF8	0.550773	1.16e-07	Other Inactive
cg07993350	chr4	15937298	FGFBP1	3'UTR	PROM1	-0.51006	1.04e-06	Other Inactive
cg07998554	chr19	14785776	EMR3	TSS200	EMR2	-0.552708	3.46e-07	Other Inactive
cg08022147	chr3	39681217			CX3CR1	-0.546976	1.75e-07	Other Inactive
cg08035694	chr1	192921988			RGS1	-0.610509	3.65e-10	Other Inactive
cg08070476	chr7	16887412			AHR	0.51988	5.88e-07	Other Inactive
cg08106377	chr1	245951603	SMYD3;SMYD3	Body;Body	KIF26B	-0.525232	9.38e-07	Other Inactive
cg08108993	chr17	38136923	PSMD3	TSS200	NR1D1	0.531761	6.04e-07	Other Inactive
cg08112737	chr4	57178051	KIAA1211	Body	HOPX	-0.517268	1.56e-06	Other Inactive
cg08125574	chr4	186058542			SLC25A4	-0.532712	5.89e-07	Other Inactive
cg08215318	chr16	86016387			IRF8	-0.622837	5.16e-10	Other Inactive
cg08339023	chr12	57873732	ARHGAP9;ARHGAP9	TSS1500;TSS200	CYP27B1	0.582135	2.93e-08	Other Inactive
cg08401628	chr16	85433676			IRF8	0.524383	5.43e-07	Other Inactive
cg08407620	chr6	24743861			ACOT13	0.557091	3.65e-07	Other Inactive
cg08432383	chr11	128813451	TP53AIP1	TSS1500	FLI1	0.51081	6.68e-06	Other Inactive
cg08439518	chr16	86305423			IRF8	-0.524333	2.8e-07	Other Inactive
cg08445550	chr5	16784821	MYO10	Body	BASP1	-0.57423	5.09e-08	Other Inactive
cg08452327	chr11	128379171	ETS1;ETS1;ETS1	Body;Body;Body	FLI1	-0.563339	6.58e-08	Other Inactive
cg08460026	chr2	204732474	CTLA4;CTLA4	TSS200;TSS200	CD28	-0.541742	2.05e-07	Other Inactive
cg08498539	chr17	42013514			SLC4A1	-0.538871	1.49e-07	Other Inactive
cg08500763	chr17	37894636	GRB7;GRB7;GRB7	5'UTR;5'UTR;1stExon	IKZF3	0.536298	8.76e-07	Other Inactive
cg08501426	chr16	86320489			IRF8	0.591383	1.3e-08	Other Inactive
cg08540215	chr7	150548765	ABP1	TSS1500	GIMAP4	-0.511054	3.03e-06	Other Inactive
cg08552043	chr11	2810570	KCNQ1;KCNQ1	Body;Body	C11orf21	-0.521713	1.99e-06	Other Inactive
cg08577953	chr4	100574455			ADH1B	0.525159	7.37e-07	Other Inactive
cg08595989	chr8	81827712			FABP5	-0.530655	7.81e-07	Other Inactive
cg08603829	chr11	111409769	LAYN	TSS1500	POU2AF1	-0.509999	2.58e-06	Other Inactive
cg08612539	chr22	37257124	NCF4;NCF4;NCF4;NCF4	5'UTR;1stExon;5'UTR;1stExon	RAC2	-0.546826	3.65e-07	Other Inactive
cg08665930	chr22	39418130	APOBEC3D	Body	APOBEC3G	-0.512049	2.1e-06	Other Inactive
cg08670715	chr17	44341754			MAPT	0.593637	5.58e-09	Other Inactive
cg08691159	chr16	85635763			IRF8	0.54822	5.47e-08	Other Inactive
cg08701543	chr5	169928875	KCNIP1	Body	LCP2	-0.527091	1.13e-06	Other Inactive
cg08705942	chr16	85989730			IRF8	-0.520449	2.2e-06	Other Inactive
cg08729600	chr12	9360986	PZP	TSS200	CLEC2D	-0.543174	5.83e-08	Other Inactive
cg08729600	chr12	9360986	PZP	TSS200	KLRB1	-0.549103	2.41e-08	Other Inactive
cg08747557	chr11	102583226	MMP8	3'UTR	MMP7	-0.533908	1.34e-06	Other Inactive
cg08762819	chr11	11757920			DKK3	-0.510538	9.84e-07	Other Inactive
cg08779777	chr7	106505772	PIK3CG	TSS200	PIK3CG	-0.535955	3.13e-07	Other Inactive
cg08787837	chr16	86029554			IRF8	-0.573514	5.27e-08	Other Inactive
cg08789933	chr16	85667001	KIAA0182;KIAA0182	5'UTR;Body	IRF8	-0.52249	1.44e-06	Other Inactive
cg08800414	chr22	39965495	CACNA1I;CACNA1I	TSS1500;TSS1500	APOBEC3G	-0.515771	2.24e-06	Other Inactive
cg08811888	chr22	39262900	CBX6	Body	APOBEC3G	0.566161	4.06e-08	Other Inactive
cg08833577	chr10	118899288	VAX1;VAX1	TSS1500;TSS1500	HSPA12A	-0.527007	2.07e-06	Other Inactive
cg08845025	chr6	32019363	TNXB	Body	LTB	-0.586562	1.67e-08	Other Inactive
cg08845025	chr6	32019363	TNXB	Body	LST1	-0.529582	1.64e-06	Other Inactive
cg08845123	chr1	62784332	KANK4	5'UTR	ANGPTL3	-0.544341	5.14e-07	Other Inactive
cg08893817	chr6	114515500			MARCKS	-0.532394	4.39e-07	Other Inactive
cg08902205	chr16	85658997	KIAA0182;KIAA0182	5'UTR;Body	IRF8	0.518912	2.36e-06	Other Inactive
cg08908131	chr10	118706938	KIAA1598;KIAA1598	Body;Body	HSPA12A	0.592446	3.49e-08	Other Inactive
cg08956138	chr11	118175384	CD3E;CD3E	5'UTR;1stExon	IL10RA	-0.584719	7.48e-09	Other Inactive
cg09043403	chr6	161648811	AGPAT4	Body	PLG	-0.558528	2.92e-07	Other Inactive
cg09043518	chr17	80290106	SECTM1	5'UTR	DCXR	0.576921	4.89e-08	Other Inactive
cg09043518	chr17	80290106	SECTM1	5'UTR	PCYT2	0.516523	1e-06	Other Inactive
cg09076123	chr1	183559527	NCF2;NCF2;NCF2	5'UTR;1stExon;5'UTR	NCF2	-0.537399	4.47e-07	Other Inactive
cg09123760	chr12	122712212	DIABLO;DIABLO;DIABLO;DIABLO	TSS200;TSS200;TSS200;TSS200	HPD	0.556392	3.39e-07	Other Inactive
cg09161136	chr17	38137052	PSMD3	TSS200	STARD3	0.513662	6.21e-06	Other Inactive
cg09161136	chr17	38137052	PSMD3	TSS200	PNMT	0.568775	2.26e-07	Other Inactive
cg09161579	chr17	38173542	CSF3;CSF3;CSF3	3'UTR;3'UTR;3'UTR	IKZF3	0.509892	6.95e-06	Other Inactive
cg09203880	chr16	5079026	NAGPA	Body	ROGDI	0.510456	1.79e-06	Other Inactive
cg09205751	chr11	278394	NLRP6	TSS200	IFITM1	0.514579	2.62e-06	Other Inactive
cg09214112	chr14	99584421			BCL11B	0.51718	4.6e-06	Other Inactive
cg09247619	chr1	198648849	PTPRC;PTPRC;PTPRC;PTPRC	Body;Body;Body;Body	PTPRC	-0.64757	4.57e-10	Other Inactive
cg09248380	chr4	111397190	ENPEP	TSS200	EGF	-0.611259	6.15e-09	Other Inactive
cg09248694	chr11	5301844			TRIM22	-0.537656	8.49e-07	Other Inactive
cg09249494	chr6	6588846	LY86;LOC285780	TSS200;Body	LY86	-0.552648	1.63e-07	Other Inactive
cg09287864	chr7	17274056			AHR	-0.550101	3.92e-07	Other Inactive
cg09287864	chr7	17274056			TSPAN13	-0.535933	1.27e-06	Other Inactive
cg09287864	chr7	17274056			AGR2	-0.572787	2e-07	Other Inactive
cg09288885	chr16	86066714			IRF8	0.585364	2.65e-09	Other Inactive
cg09360044	chr2	68557960			PLEK	-0.525362	9.26e-08	Other Inactive
cg09360044	chr2	68557960			ARHGAP25	-0.510381	3.5e-06	Other Inactive
cg09395844	chr11	36020643	LDLRAD3	Body	COMMD9	0.512536	1.17e-06	Other Inactive
cg09409956	chr6	31685440	LY6G6D	Body	LTB	0.531269	1.58e-06	Other Inactive
cg09427944	chr16	30579519			CORO1A	-0.653062	4.17e-10	Other Inactive
cg09461792	chr7	17055230			AHR	-0.514325	3.04e-07	Other Inactive
cg09531959	chr6	31554558	LST1;LST1;LST1;LST1;LST1;LST1;LST1;LST1;LST1	Body;TSS1500;TSS1500;5'UTR;TSS1500;5'UTR;Body;5'UTR;1stExon	LST1	-0.551453	6.09e-07	Other Inactive
cg09531959	chr6	31554558	LST1;LST1;LST1;LST1;LST1;LST1;LST1;LST1;LST1	Body;TSS1500;TSS1500;5'UTR;TSS1500;5'UTR;Body;5'UTR;1stExon	LTB	-0.546046	3.72e-07	Other Inactive
cg09571369	chr3	150996563	MED12L;P2RY14	Body;TSS1500	GPR171	-0.571751	5.5e-08	Other Inactive
cg09615056	chr16	1478718	C16orf91	Body	TPSAB1	-0.511799	3.58e-06	Other Inactive
cg09621572	chr6	31539973	LTA;LTA;LTA	TSS200;1stExon;5'UTR	LST1	-0.538864	9.84e-07	Other Inactive
cg09621572	chr6	31539973	LTA;LTA;LTA	TSS200;1stExon;5'UTR	LTB	-0.535165	6.57e-07	Other Inactive
cg09632273	chr6	31696229	DDAH2	Body	LTB	0.566483	1.47e-07	Other Inactive
cg09638208	chr16	29757318	C16orf54;C16orf54	1stExon;5'UTR	CORO1A	-0.714742	7.73e-13	Other Inactive
cg09649473	chr3	149071364			CPA3	-0.559755	1.87e-07	Other Inactive
cg09649473	chr3	149071364			CP	-0.566083	2.27e-07	Other Inactive
cg09661721	chr11	117385701	DSCAML1	Body	IL10RA	-0.528237	2.82e-07	Other Inactive
cg09672233	chr5	169724803	LCP2;LCP2	1stExon;5'UTR	LCP2	-0.551594	2.86e-07	Other Inactive
cg09679862	chr12	109072293	CORO1C	Body	DAO	0.537041	3.6e-07	Other Inactive
cg09694782	chr2	97408799			ANKRD36	-0.517084	2.44e-06	Other Inactive
cg09714919	chr16	85981947			IRF8	-0.525824	6.8e-07	Other Inactive
cg09718071	chr3	50568845			HYAL1	0.519173	3.52e-06	Other Inactive
cg09721047	chr2	68962012	ARHGAP25;ARHGAP25;ARHGAP25;ARHGAP25	5'UTR;1stExon;1stExon;5'UTR	PLEK	-0.520971	7.37e-08	Other Inactive
cg09721047	chr2	68962012	ARHGAP25;ARHGAP25;ARHGAP25;ARHGAP25	5'UTR;1stExon;1stExon;5'UTR	ARHGAP25	-0.532726	5.13e-07	Other Inactive
cg09726654	chr2	158114268	GALNT5	TSS200	CYTIP	0.519338	3.03e-06	Other Inactive
cg09729182	chr3	121964928	CASR	5'UTR	CSTA	-0.520547	4.79e-07	Other Inactive
cg09761080	chr6	31554548	LST1;LST1;LST1;LST1;LST1;LST1;LST1;LST1;LST1	Body;TSS1500;TSS1500;5'UTR;TSS1500;5'UTR;Body;5'UTR;1stExon	LST1	-0.526495	2.25e-06	Other Inactive
cg09761080	chr6	31554548	LST1;LST1;LST1;LST1;LST1;LST1;LST1;LST1;LST1	Body;TSS1500;TSS1500;5'UTR;TSS1500;5'UTR;Body;5'UTR;1stExon	LTB	-0.54631	3.26e-07	Other Inactive
cg09762778	chr17	37783879	PPP1R1B;PPP1R1B	Body;TSS1500	IKZF3	0.533369	1.6e-06	Other Inactive
cg09772661	chr19	7794952	CLEC4G	Body	CD209	0.547137	6.65e-07	Other Inactive
cg09775648	chr2	190309186	WDR75	Body	COL3A1	-0.557929	9.3e-08	Other Inactive
cg09797463	chr10	90995297	LIPA;LIPA	Body;Body	CH25H	-0.515654	3.79e-07	Other Inactive
cg09799714	chr11	119056710	PDZD3;PDZD3	Body;Body	USP2	-0.515569	2.5e-06	Other Inactive
cg09815977	chr12	7021987	LRRC23;LRRC23;LRRC23	Body;Body;Body	C1S	0.543174	1.77e-07	Other Inactive
cg09820318	chr22	39323648			APOBEC3G	0.536363	3.24e-07	Other Inactive
cg09821339	chr12	56498245	PA2G4;PA2G4	1stExon;5'UTR	CNPY2	-0.514859	5.1e-06	Other Inactive
cg09859040	chr15	80743325	ARNT2	Body	BCL2A1	0.555799	3.06e-07	Other Inactive
cg09897970	chr16	29757344	C16orf54	TSS200	CORO1A	-0.654539	4.43e-10	Other Inactive
cg09910876	chr16	85482530			IRF8	-0.560881	7.05e-08	Other Inactive
cg09914444	chr1	46972183	DMBX1;DMBX1	TSS1500;TSS1500	CYP4A11	0.557438	3.26e-07	Other Inactive
cg09993780	chr6	31648544	LY6G5C	TSS1500	LST1	0.531966	1.72e-06	Other Inactive
cg10016364	chr1	159770136			FCER1A	-0.525822	1.37e-06	Other Inactive
cg10045881	chr1	111770291	CHI3L2;CHI3L2;CHI3L2;CHI3L2	1stExon;5'UTR;5'UTR;1stExon	CD53	-0.640774	7.17e-11	Other Inactive
cg10099827	chr16	85551514			IRF8	-0.511641	2.6e-06	Other Inactive
cg10126923	chr19	51875451	NKG7	Body	ETFB	0.567877	1.02e-07	Other Inactive
cg10149836	chr17	29719312	RAB11FIP4	Body	EVI2A	0.51369	7.85e-07	Other Inactive
cg10274029	chr16	85981336			IRF8	-0.650141	5.49e-11	Other Inactive
cg10316357	chr1	160768001	LY9;LY9	Body;Body	CD48	-0.524792	9.73e-07	Other Inactive
cg10319474	chr3	48573819	PFKFB4	Body	SLC26A6	0.546704	2.06e-07	Other Inactive
cg10356204	chr19	2255744	JSRP1	TSS1500	BTBD2	0.509759	3.32e-06	Other Inactive
cg10364905	chr3	50262408			RBM5	-0.533375	1.17e-07	Other Inactive
cg10371155	chr17	37561101	MED1	3'UTR	IKZF3	-0.527191	7.29e-07	Other Inactive
cg10378083	chr13	46343184			LCP1	-0.51854	2.35e-07	Other Inactive
cg10382494	chr21	48018632	S100B	3'UTR	FTCD	-0.575358	2.33e-08	Other Inactive
cg10400843	chr16	29915329	ASPHD1	Body	CORO1A	-0.514997	2.87e-06	Other Inactive
cg10414881	chr14	22993036			SLC7A7	0.509505	1.8e-06	Other Inactive
cg10426370	chr5	54282459	ESM1;ESM1	TSS1500;TSS1500	GZMA	0.52385	1.93e-07	Other Inactive
cg10447222	chr8	98930617	MATN2;MATN2	Body;Body	MATN2	0.511337	1.95e-06	Other Inactive
cg10493185	chr17	38261988			IKZF3	-0.578554	9.51e-08	Other Inactive
cg10516886	chr1	111415232	CD53;CD53	TSS1500;5'UTR	CD53	-0.603322	4.22e-09	Other Inactive
cg10559416	chr2	158300485	CYTIP	1stExon	CYTIP	-0.610716	7.62e-09	Other Inactive
cg10636246	chr1	159046973	AIM2	TSS1500	FCER1A	-0.56849	1.04e-07	Other Inactive
cg10636246	chr1	159046973	AIM2	TSS1500	IFI16	-0.629794	5.82e-10	Other Inactive
cg10636246	chr1	159046973	AIM2	TSS1500	MNDA	-0.649562	1.87e-10	Other Inactive
cg10655144	chr6	132931736	TAAR3	TSS1500	MOXD1	-0.635264	1.69e-09	Other Inactive
cg10662179	chr12	4417170			CCND2	0.515132	3.6e-06	Other Inactive
cg10775230	chr3	46742491	TMIE	TSS1500	LTF	0.601471	1.51e-08	Other Inactive
cg10775230	chr3	46742491	TMIE	TSS1500	CCR2	0.60057	1.59e-08	Other Inactive
cg10794973	chr6	43692678			SLC22A7	0.536399	1.61e-06	Other Inactive
cg10812236	chr2	68592394	PLEK;PLEK	1stExon;5'UTR	ARHGAP25	-0.572471	3.13e-08	Other Inactive
cg10812236	chr2	68592394	PLEK;PLEK	1stExon;5'UTR	PLEK	-0.576393	1.43e-09	Other Inactive
cg10817441	chr6	32823728	PSMB9;PSMB9	Body;Body	HLA-DQB1	-0.54181	1.18e-06	Other Inactive
cg10827488	chr11	113953838	ZBTB16;ZBTB16	Body;Body	NNMT	-0.543256	3.11e-07	Other Inactive
cg10864794	chr5	78203170	ARSB;ARSB	Body;Body	BHMT2	0.526592	2.9e-06	Other Inactive
cg10975863	chr14	68830704	RAD51L1;RAD51L1;RAD51L1	Body;Body;Body	ZFP36L1	-0.507878	5.06e-06	Other Inactive
cg10994379	chr5	35939420	CAPSL;CAPSL	TSS1500;TSS1500	IL7R	0.536683	1.49e-07	Other Inactive
cg11063988	chr19	46272660	SIX5	TSS200	SIX5	0.527382	2.29e-06	Other Inactive
cg11094248	chr17	38494580	RARA;RARA;RARA	Body;Body;Body	IKZF3	-0.641364	1.03e-09	Other Inactive
cg11094248	chr17	38494580	RARA;RARA;RARA	Body;Body;Body	CCR7	-0.513255	9.68e-06	Other Inactive
cg11097954	chr14	22564251			TRDV3	-0.544833	2.67e-07	Other Inactive
cg11115427	chr10	13342610	PHYH;PHYH	TSS1500;TSS1500	PHYH	-0.540393	8.73e-07	Other Inactive
cg11136041	chr1	158111350			CD1E	-0.578066	2.53e-08	Other Inactive
cg11136041	chr1	158111350			CD1C	-0.566732	3.54e-07	Other Inactive
cg11164145	chr17	37783689	PPP1R1B;PPP1R1B	1stExon;TSS1500	IKZF3	0.554992	4.92e-07	Other Inactive
cg11288260	chr13	100117058			GPR183	-0.584775	9.8e-09	Other Inactive
cg11300147	chr12	7596703	CD163L1	1stExon	C1S	-0.583717	3.22e-09	Other Inactive
cg11469594	chr6	32783046	HLA-DOB	Body	HLA-DQB1	-0.534002	1.47e-06	Other Inactive
cg11540735	chr22	38092771	TRIOBP	TSS1500	RAC2	0.509532	1.34e-06	Other Inactive
cg11553802	chr19	15571907	RASAL3	Body	CYP4F2	-0.51734	1.53e-06	Other Inactive
cg11558856	chr22	37546124	IL2RB	TSS200	RAC2	-0.570415	1.62e-07	Other Inactive
cg11578532	chr1	161008127	TSTD1;TSTD1;TSTD1	Body;Body;Body	CD48	0.543685	3.15e-07	Other Inactive
cg11580525	chr11	118022923	SCN4B;SCN4B	Body;Body	IL10RA	0.556146	6.64e-08	Other Inactive
cg11586857	chr6	31540136	LTA;LTA;LTA	1stExon;5'UTR;5'UTR	LTB	-0.53503	1.14e-06	Other Inactive
cg11586857	chr6	31540136	LTA;LTA;LTA	1stExon;5'UTR;5'UTR	LST1	-0.565927	2.36e-07	Other Inactive
cg11593729	chr3	150690251	CLRN1;CLRN1OS	1stExon;TSS1500	GPR171	0.514221	1.19e-06	Other Inactive
cg11597832	chr14	105993747	TMEM121	5'UTR	IGHG1	0.540089	8.21e-07	Other Inactive
cg11668053	chr3	194469144			CPN2	-0.569638	4.38e-08	Other Inactive
cg11679014	chr22	38092719	TRIOBP	TSS1500	RAC2	0.532026	1.05e-06	Other Inactive
cg11684541	chr1	31161270			LAPTM5	-0.525947	1.22e-06	Other Inactive
cg11765913	chr19	7926080	EVI5L;EVI5L	Body;Body	CD209	-0.513053	1.77e-06	Other Inactive
cg11782635	chr5	169930919	KCNIP1;KCNIP1;KCNIP1	TSS200;TSS200;Body	LCP2	0.56416	1.25e-07	Other Inactive
cg11793783	chr5	176103447			CDHR2	0.507704	2.28e-06	Other Inactive
cg11804789	chr20	24929716	CST7	TSS200	CST7	-0.51037	6.15e-06	Other Inactive
cg11813073	chr19	6481540	DENND1C	Body	C3	-0.546624	5.39e-07	Other Inactive
cg11813810	chr1	198621680	PTPRC;PTPRC;PTPRC;PTPRC	Body;Body;Body;Body	PTPRC	-0.609749	1.56e-09	Other Inactive
cg11819201	chr1	171105925	FMO6P	TSS1500	PRRX1	-0.613966	2.88e-10	Other Inactive
cg11954030	chr5	16698129	MYO10	Body	BASP1	-0.511548	3.42e-06	Other Inactive
cg11961918	chr7	94295627	PEG10;PEG10	3'UTR;3'UTR	COL1A2	-0.593472	2.46e-08	Other Inactive
cg11971918	chr11	111427063	LAYN	Body	POU2AF1	-0.532958	2.04e-06	Other Inactive
cg12047391	chr1	160957458			CD48	0.512512	3.88e-06	Other Inactive
cg12071131	chr11	64522266	PYGM;PYGM	Body;Body	SLC22A11	-0.543449	6.4e-07	Other Inactive
cg12081303	chr1	161039681	ARHGAP30;ARHGAP30;ARHGAP30;ARHGAP30	1stExon;5'UTR;5'UTR;1stExon	CD48	-0.605405	5.98e-09	Other Inactive
cg12138695	chr3	149160934			CP	-0.632571	4.55e-10	Other Inactive
cg12176191	chr1	171071250	MIR1295;FMO3;FMO3	TSS1500;Body;Body	PRRX1	-0.620167	6.88e-10	Other Inactive
cg12177677	chr2	158300475	CYTIP	1stExon	CYTIP	-0.629466	2.02e-09	Other Inactive
cg12229555	chr17	80260329			DCXR	0.521884	2.6e-06	Other Inactive
cg12288551	chr7	50801220	GRB10;GRB10;GRB10	5'UTR;TSS1500;TSS1500	IKZF1	-0.517073	1.07e-06	Other Inactive
cg12312338	chr6	33145571	COL11A2;COL11A2;COL11A2	Body;Body;Body	HLA-DPB1	-0.525481	6.19e-07	Other Inactive
cg12335447	chr22	37546115	IL2RB	TSS200	RAC2	-0.597907	2.96e-08	Other Inactive
cg12379720	chr22	38092989	TRIOBP	TSS200	RAC2	0.518172	1.06e-06	Other Inactive
cg12436631	chr1	155007014	DCST1;DCST2;DCST1	Body;TSS1500;Body	PKLR	0.518452	2.38e-06	Other Inactive
cg12500949	chr2	88357920			FABP1	0.555637	2.45e-07	Other Inactive
cg12504877	chr20	35258570	SLA2;SLA2	Body;Body	SAMHD1	-0.538853	2.81e-07	Other Inactive
cg12573002	chr6	31560624	NCR3;NCR3;NCR3;NCR3;NCR3;NCR3	5'UTR;1stExon;5'UTR;1stExon;1stExon;5'UTR	LST1	-0.512798	3.27e-06	Other Inactive
cg12588041	chr3	47018686	CCDC12	TSS1500	LTF	0.573053	7.36e-08	Other Inactive
cg12601945	chr1	18958924	PAX7;PAX7;PAX7	Body;Body;Body	ALDH4A1	-0.509317	7.04e-07	Other Inactive
cg12656272	chr3	100328186	GPR128	TSS1500	TMEM45A	-0.515376	1.01e-06	Other Inactive
cg12690978	chr12	8801526	MFAP5	Body	A2M	-0.514121	4.56e-06	Other Inactive
cg12738008	chr8	2037954	MYOM2	Body	KBTBD11	0.52218	1.05e-06	Other Inactive
cg12765405	chr17	48628455	SPATA20	Body	COL1A1	0.525028	2.18e-06	Other Inactive
cg12793123	chr22	24823554	ADORA2A;ADORA2A	1stExon;5'UTR	UPB1	0.538189	2.54e-07	Other Inactive
cg12832565	chr1	145715672	CD160	TSS200	PDZK1	0.58575	8.94e-08	Other Inactive
cg12833765	chr2	69470878	ANTXR1	Body	ANTXR1	-0.525021	3.67e-06	Other Inactive
cg12833765	chr2	69470878	ANTXR1	Body	ARHGAP25	-0.557447	1.67e-07	Other Inactive
cg12892471	chr12	50616779	LIMA1;LIMA1;LIMA1	Body;TSS1500;Body	GPD1	0.546802	2.16e-07	Other Inactive
cg12925682	chr5	38872169	OSMR;OSMR	Body;Body	FYB	-0.525505	1.11e-07	Other Inactive
cg12951348	chr6	31685430	LY6G6D	Body	LST1	0.509979	4.95e-06	Other Inactive
cg12957986	chr1	111061829	KCNA10	TSS200	CD53	-0.544232	3.11e-07	Other Inactive
cg12980353	chr22	37603819	SSTR3	Body	RAC2	0.54913	3.55e-07	Other Inactive
cg13060970	chr2	68592349	PLEK;PLEK	1stExon;5'UTR	ARHGAP25	-0.534595	3.56e-07	Other Inactive
cg13060970	chr2	68592349	PLEK;PLEK	1stExon;5'UTR	PLEK	-0.571162	3.74e-09	Other Inactive
cg13144783	chr3	46249795	CCR1;CCR1	1stExon;5'UTR	CCR2	-0.565749	6.37e-08	Other Inactive
cg13149147	chr2	105757726			FHL2	-0.525761	9.79e-07	Other Inactive
cg13194380	chr11	747294	TALDO1	TSS200	MUC2	0.513057	2.97e-06	Other Inactive
cg13212186	chr6	31166504	HCG27	Body	LTB	-0.520267	2.28e-06	Other Inactive
cg13223043	chr1	26492308			CD52	-0.629856	1.41e-09	Other Inactive
cg13237068	chr13	25485381	CENPJ	Body	LSP1	-0.575408	9.64e-08	Other Inactive
cg13322063	chr5	83215335			VCAN	-0.52884	7.05e-07	Other Inactive
cg13358873	chr2	69271042	ANTXR1;ANTXR1;ANTXR1	Body;Body;Body	ARHGAP25	-0.514295	1.77e-06	Other Inactive
cg13397818	chr9	34519806	DNAI1	Body	CCL19	-0.50887	4.2e-07	Other Inactive
cg13502716	chr3	52281709	PPM1M;PPM1M	5'UTR;Body	ABHD14A	0.513288	5.47e-07	Other Inactive
cg13540171	chr17	19483623			MFAP4	0.56448	8.7e-08	Other Inactive
cg13566919	chr5	54397821	GZMA	TSS1500	GZMA	-0.536677	3.83e-08	Other Inactive
cg13566919	chr5	54397821	GZMA	TSS1500	GZMK	-0.52331	1.15e-06	Other Inactive
cg13619891	chr14	106657452			IGHG1	-0.556489	4.68e-07	Other Inactive
cg13673094	chr1	198608361	PTPRC;PTPRC;PTPRC;PTPRC	5'UTR;5'UTR;5'UTR;5'UTR	PTPRC	-0.597211	1.91e-08	Other Inactive
cg13688966	chr3	149192377	TM4SF4	TSS200	CP	0.529002	1.54e-06	Other Inactive
cg13700073	chr17	79495324	FSCN2;FSCN2	TSS200;TSS200	DCXR	-0.522838	2.25e-06	Other Inactive
cg13743231	chr10	94958683			MYOF	0.517719	7.38e-06	Other Inactive
cg13751113	chr11	118085214	AMICA1;AMICA1	Body;TSS1500	CD3G	-0.50967	5.56e-07	Other Inactive
cg13751113	chr11	118085214	AMICA1;AMICA1	Body;TSS1500	IL10RA	-0.60028	2.22e-09	Other Inactive
cg13751113	chr11	118085214	AMICA1;AMICA1	Body;TSS1500	CD3D	-0.548861	4.21e-07	Other Inactive
cg13790288	chr2	204582969	CD28	Body	CD28	-0.522679	2.9e-07	Other Inactive
cg13815684	chr6	31540440	LTA;LTA	5'UTR;5'UTR	LTB	-0.601709	8.14e-09	Other Inactive
cg13815684	chr6	31540440	LTA;LTA	5'UTR;5'UTR	LST1	-0.572063	1.39e-07	Other Inactive
cg13834453	chr9	33167337	B4GALT1;B4GALT1	5'UTR;1stExon	SPINK4	0.521175	2.7e-06	Other Inactive
cg13864794	chr7	16505664	SOSTDC1	TSS200	TSPAN13	0.529324	1.43e-06	Other Inactive
cg13864794	chr7	16505664	SOSTDC1	TSS200	AGR2	0.565907	8.73e-08	Other Inactive
cg13892322	chr6	31648564	LY6G5C	TSS1500	LTB	0.557485	2.09e-07	Other Inactive
cg13904481	chr5	132118820			P4HA2	0.517286	1.67e-06	Other Inactive
cg13904520	chr1	160783054	LY9	Body	CD48	-0.582048	8.11e-09	Other Inactive
cg13909178	chr11	128558129			FLI1	0.538843	7.4e-07	Other Inactive
cg13925011	chr1	111216387	KCNA3	1stExon	CD53	-0.554781	5.28e-07	Other Inactive
cg13942103	chr1	111177829			CD53	-0.560603	3.34e-08	Other Inactive
cg13947167	chr9	34555109	CNTFR;CNTFR	Body;Body	CCL19	0.511987	2.14e-06	Other Inactive
cg13978689	chr1	160549261	CD84	TSS200	CD48	-0.605349	3.47e-09	Other Inactive
cg13984746	chr17	80398412	HEXDC	Body	DCXR	0.561539	1.67e-07	Other Inactive
cg14037463	chr6	32041678	TNXB	Body	LTB	-0.588303	1.62e-08	Other Inactive
cg14063129	chr14	105802387	PACS2;PACS2	Body;Body	IGHG1	0.534754	1.54e-06	Other Inactive
cg14081270	chr11	118286105			CD3D	-0.608236	2.97e-09	Other Inactive
cg14081270	chr11	118286105			IL10RA	-0.580744	6.11e-09	Other Inactive
cg14082886	chr11	35164485	CD44;CD44;CD44;CD44;CD44	Body;Body;Body;Body;Body	CD44	-0.568552	2e-07	Other Inactive
cg14110073	chr19	51071328	LRRC4B	TSS200	MYBPC2	0.544532	1.39e-07	Other Inactive
cg14119392	chr14	95623926	FLJ45244;DICER1	TSS200;TSS200	DICER1	-0.535349	7.87e-08	Other Inactive
cg14145632	chr8	86112946	E2F5;E2F5;E2F5	5'UTR;Body;Body	RALYL	0.512337	1.2e-06	Other Inactive
cg14164839	chr1	26823481			CD52	-0.520934	8.43e-07	Other Inactive
cg14176836	chr16	30484218	ITGAL;ITGAL	1stExon;1stExon	CORO1A	-0.631064	6.03e-10	Other Inactive
cg14209781	chr4	147932916			EDNRA	0.54344	3.21e-07	Other Inactive
cg14217495	chr1	159770209			FCER1A	-0.559251	1.75e-07	Other Inactive
cg14249078	chr11	117665480	DSCAML1	Body	IL10RA	-0.521284	7.48e-07	Other Inactive
cg14268632	chr22	38092830	TRIOBP	TSS200	RAC2	0.570978	3.44e-08	Other Inactive
cg14273126	chr19	859499	CFD	TSS200	CNN2	-0.51138	5.62e-07	Other Inactive
cg14276242	chr17	5095449	ZNF594	TSS1500	PLD2	0.534945	1.26e-06	Other Inactive
cg14311134	chr19	7414062			CD209	-0.555592	2.38e-07	Other Inactive
cg14324675	chr6	31554848	LST1;LST1;LST1;LST1;LST1;LST1;LST1;LST1	Body;TSS200;5'UTR;5'UTR;TSS200;TSS200;Body;5'UTR	LTB	-0.549018	2.4e-07	Other Inactive
cg14329026	chr20	35274941	SLA2;SLA2	TSS1500;TSS1500	SAMHD1	-0.543739	2.66e-07	Other Inactive
cg14398691	chr17	37895771	GRB7;GRB7	5'UTR;5'UTR	IKZF3	0.618471	5.78e-09	Other Inactive
cg14412134	chr14	64912417	MTHFD1	Body	AKAP5	-0.52146	1.85e-07	Other Inactive
cg14437551	chr6	31539986	LTA;LTA;LTA	TSS200;1stExon;5'UTR	LST1	-0.537724	1.09e-06	Other Inactive
cg14437551	chr6	31539986	LTA;LTA;LTA	TSS200;1stExon;5'UTR	LTB	-0.544879	5.53e-07	Other Inactive
cg14516100	chr4	186560083	SORBS2;SORBS2;SORBS2;SORBS2;SORBS2;SORBS2;SORBS2;SORBS2	Body;Body;Body;Body;Body;Body;Body;Body	SLC25A4	0.558459	2.92e-07	Other Inactive
cg14522990	chr6	31691442	C6orf25;C6orf25;C6orf25;C6orf25;C6orf25;C6orf25	Body;Body;Body;Body;Body;Body	LTB	-0.529337	2.37e-07	Other Inactive
cg14537825	chr2	98344873	ZAP70	Body	ANKRD36	-0.535558	8.12e-07	Other Inactive
cg14560364	chr9	34686892			CCL19	-0.542526	1.01e-07	Other Inactive
cg14564351	chr6	135644405	AHI1;AHI1;AHI1	Body;Body;Body	ALDH8A1	0.574372	6.61e-08	Other Inactive
cg14597739	chr6	31539998	LTA;LTA;LTA	TSS200;1stExon;5'UTR	LTB	-0.578112	3.4e-08	Other Inactive
cg14597739	chr6	31539998	LTA;LTA;LTA	TSS200;1stExon;5'UTR	LST1	-0.533833	1.16e-06	Other Inactive
cg14666404	chr3	183016948	MCF2L2	Body	LAMP3	-0.534552	3.94e-07	Other Inactive
cg14714629	chr7	99495452	TRIM4;TRIM4	Body;Body	AZGP1	0.521553	3.23e-06	Other Inactive
cg14719333	chr17	33867795			CCL5	-0.528669	2.02e-06	Other Inactive
cg14737484	chr6	32054561	TNXB	Body	LST1	-0.512825	3.68e-06	Other Inactive
cg14742079	chr22	37956207	CDC42EP1	TSS1500	RAC2	0.571357	1.63e-07	Other Inactive
cg14753321	chr5	176784914	RGS14;RGS14	5'UTR;1stExon	SLC34A1	0.515679	1.61e-06	Other Inactive
cg14781922	chr1	3568124	TP73;WDR8	TSS1500;TSS1500	LRRC47	-0.510561	1.6e-06	Other Inactive
cg14836555	chr14	24743391			CTSG	-0.549587	1.65e-07	Other Inactive
cg14973892	chr13	46944143	C13orf18	Body	C13orf18	-0.525128	8.12e-08	Other Inactive
cg14973892	chr13	46944143	C13orf18	Body	LCP1	-0.51683	8.1e-07	Other Inactive
cg14997707	chr7	93853120			COL1A2	0.508008	8.89e-06	Other Inactive
cg15019001	chr6	33096303	HLA-DPB2	Body	HLA-DQB1	-0.521621	1.5e-06	Other Inactive
cg15046675	chr19	49838777	CD37;CD37;CD37;CD37	1stExon;1stExon;5'UTR;5'UTR	CD37	-0.545026	2.65e-07	Other Inactive
cg15056128	chr17	38821487	KRT222	TSS200	KRT23	0.515293	1.27e-06	Other Inactive
cg15061662	chr19	51572030			KLK1	0.562834	3.33e-08	Other Inactive
cg15123662	chr11	12505288	PARVA	Body	DKK3	-0.534699	2.45e-07	Other Inactive
cg15129183	chr5	169760269	LOC257358	Body	LCP2	-0.58365	5.8e-08	Other Inactive
cg15173443	chr6	33138421	COL11A2;COL11A2;COL11A2	Body;Body;Body	HLA-DOB	-0.545728	5.72e-07	Other Inactive
cg15177071	chr22	29601619	EMID1	TSS1500	NIPSNAP1	-0.523001	4.04e-07	Other Inactive
cg15264991	chr12	7066563	PTPN6;PTPN6;PTPN6	Body;Body;Body	C1S	-0.554012	1.25e-07	Other Inactive
cg15296767	chr11	64122743	CCDC88B	Body	MACROD1	-0.510367	2.59e-06	Other Inactive
cg15391590	chr6	52913427	ICK;ICK	5'UTR;5'UTR	GSTA1	0.536494	7.74e-07	Other Inactive
cg15445725	chr3	194469106			CPN2	-0.572202	1.03e-08	Other Inactive
cg15454110	chr6	33384380	CUTA;CUTA;CUTA;CUTA;CUTA	3'UTR;3'UTR;3'UTR;3'UTR;3'UTR	HLA-DPB1	-0.511773	2.13e-06	Other Inactive
cg15459165	chr1	31223850	LAPTM5	Body	LAPTM5	-0.570992	5.83e-08	Other Inactive
cg15476396	chr15	80610082			BCL2A1	-0.537348	7.19e-07	Other Inactive
cg15488963	chr2	106262226			FHL2	-0.512092	1.96e-06	Other Inactive
cg15504677	chr19	49521513	LHB	TSS1500	LHB	0.52255	4.88e-06	Other Inactive
cg15531249	chr16	85744077	C16orf74	Body	IRF8	0.551092	1.45e-07	Other Inactive
cg15578811	chr17	79981292	STRA13;LRRC45;LRRC45	TSS1500;5'UTR;1stExon	FSCN2	0.511101	2.32e-06	Other Inactive
cg15593510	chr1	158369112	OR10T2	1stExon	MNDA	-0.549927	6.5e-07	Other Inactive
cg15600279	chr7	50530230	DDC;DDC	3'UTR;3'UTR	IKZF1	-0.561719	7.17e-09	Other Inactive
cg15602633	chr10	134698661			ECHS1	0.550417	2.98e-07	Other Inactive
cg15619439	chr11	102700944			MMP7	-0.600832	1.84e-08	Other Inactive
cg15631458	chr8	20160009			ATP6V1B2	0.520544	1.54e-06	Other Inactive
cg15633416	chr11	65548028	DKFZp761E198	TSS1500	SF3B2	-0.51958	2.08e-06	Other Inactive
cg15681239	chr3	38080203	DLEC1;DLEC1	TSS1500;TSS1500	ACAA1	0.516466	2.78e-07	Other Inactive
cg15692052	chr13	47472250	HTR2A;HTR2A	TSS1500;TSS1500	C13orf18	-0.545935	1.65e-07	Other Inactive
cg15696058	chr4	15965425	FGFBP2	TSS1500	PROM1	-0.556443	3.2e-07	Other Inactive
cg15711902	chr1	170630457			PRRX1	0.525412	1.62e-06	Other Inactive
cg15713707	chr5	169930905	KCNIP1;KCNIP1;KCNIP1	TSS200;TSS200;Body	LCP2	0.546188	3.16e-07	Other Inactive
cg15754594	chr2	106184688			FHL2	0.515708	1.5e-06	Other Inactive
cg15794034	chr11	118095775	AMICA1;AMICA1	1stExon;5'UTR	CD3G	-0.526576	1.69e-07	Other Inactive
cg15794034	chr11	118095775	AMICA1;AMICA1	1stExon;5'UTR	IL10RA	-0.577745	1.32e-08	Other Inactive
cg15794034	chr11	118095775	AMICA1;AMICA1	1stExon;5'UTR	CD3D	-0.554465	2.55e-07	Other Inactive
cg15814508	chr3	150996078	P2RY14;MED12L;P2RY14	1stExon;Body;5'UTR	GPR171	-0.610919	4.5e-10	Other Inactive
cg15835339	chr10	10828105	SFTA1P	Body	CELF2	-0.526013	9.93e-08	Other Inactive
cg15844596	chr20	35274570	SLA2;SLA2	TSS200;TSS200	SAMHD1	-0.545307	1.77e-07	Other Inactive
cg15851418	chr20	55835831	BMP7	Body	PCK1	-0.510704	1.4e-06	Other Inactive
cg15872437	chr3	37804282	ITGA9	Body	ACAA1	0.523281	6.77e-07	Other Inactive
cg15880738	chr11	118215112	CD3G;CD3G	5'UTR;1stExon	IL10RA	-0.666805	1.33e-11	Other Inactive
cg15909981	chr22	37465178	TMPRSS6	Body	RAC2	0.525299	1.02e-06	Other Inactive
cg15967525	chr4	40517938	RBM47;RBM47;RBM47	1stExon;5'UTR;5'UTR	RHOH	0.591324	1.67e-08	Other Inactive
cg16007497	chr4	74713356	PPBPL1	TSS1500	CXCL6	-0.525276	9.54e-07	Other Inactive
cg16007497	chr4	74713356	PPBPL1	TSS1500	CXCL1	-0.589209	3.03e-09	Other Inactive
cg16016319	chr1	26377899	TRIM63	3'UTR	CD52	-0.628175	4.19e-09	Other Inactive
cg16022904	chr1	26870173	RPS6KA1	Body	CD52	-0.613777	5.22e-09	Other Inactive
cg16040838	chr1	12040142	MFN2;MFN2	TSS200;TSS200	CLCN6	-0.510116	4.16e-06	Other Inactive
cg16063587	chr6	31691227	C6orf25;C6orf25;C6orf25;C6orf25;C6orf25;C6orf25	Body;Body;Body;Body;Body;Body	LST1	-0.550457	4.96e-07	Other Inactive
cg16063587	chr6	31691227	C6orf25;C6orf25;C6orf25;C6orf25;C6orf25;C6orf25	Body;Body;Body;Body;Body;Body	LTB	-0.509038	1.72e-06	Other Inactive
cg16072777	chr5	17119012			BASP1	-0.521037	6.05e-07	Other Inactive
cg16087093	chr5	169533347	FOXI1;FOXI1	1stExon;1stExon	LCP2	-0.595558	2.26e-08	Other Inactive
cg16097772	chr12	69742232	LYZ	1stExon	LYZ	-0.512561	2.21e-06	Other Inactive
cg16102739	chr1	9224376			SLC2A5	0.535743	1.83e-07	Other Inactive
cg16131748	chr13	99959606	GPR183;GPR183;UBAC2;UBAC2;UBAC2	5'UTR;1stExon;Body;Body;Body	GPR183	-0.626118	6.97e-10	Other Inactive
cg16211161	chr11	113907291			NNMT	0.589459	4.64e-08	Other Inactive
cg16219283	chr6	31540002	LTA;LTA;LTA	TSS200;1stExon;5'UTR	LST1	-0.529138	1.55e-06	Other Inactive
cg16219283	chr6	31540002	LTA;LTA;LTA	TSS200;1stExon;5'UTR	LTB	-0.60082	1.12e-08	Other Inactive
cg16223436	chr10	97146550	SORBS1;SORBS1;SORBS1;SORBS1;SORBS1;SORBS1;SORBS1	Body;Body;Body;Body;Body;Body;Body	PDLIM1	-0.552615	2.26e-07	Other Inactive
cg16232674	chr22	37309658	CSF2RB	TSS200	RAC2	-0.514886	3.21e-06	Other Inactive
cg16280132	chr6	31540459	LTA;LTA	5'UTR;5'UTR	LST1	-0.551225	3.72e-07	Other Inactive
cg16324992	chr7	16890431			AHR	-0.517037	2.01e-06	Other Inactive
cg16324992	chr7	16890431			TSPAN13	-0.555541	1.65e-07	Other Inactive
cg16324992	chr7	16890431			AGR2	-0.539538	2.94e-07	Other Inactive
cg16352928	chr12	6881590	LAG3	TSS200	C1S	-0.585978	7.53e-09	Other Inactive
cg16396907	chr11	114229775			NNMT	-0.58842	1.97e-08	Other Inactive
cg16425489	chr5	169805583	KCNIP1;KCNMB1	Body;3'UTR	LCP2	-0.509071	2.87e-06	Other Inactive
cg16467465	chr7	44240564	YKT6	TSS200	MYL7	0.508683	2.98e-06	Other Inactive
cg16468729	chr4	74606465	IL8	Body	CXCL6	-0.540369	1.85e-07	Other Inactive
cg16594165	chr11	118135105	MPZL2;MPZL2	TSS200;TSS200	IL10RA	0.551095	3.71e-08	Other Inactive
cg16594165	chr11	118135105	MPZL2;MPZL2	TSS200;TSS200	CD3G	0.553896	5.77e-09	Other Inactive
cg16594165	chr11	118135105	MPZL2;MPZL2	TSS200;TSS200	CD3D	0.580582	1.6e-08	Other Inactive
cg16662768	chr16	86135313			IRF8	-0.509259	1.28e-06	Other Inactive
cg16664472	chr1	26644822	UBXN11;CD52	TSS200;Body	CD52	-0.571191	2.05e-07	Other Inactive
cg16705546	chr16	85936666	IRF8	Body	IRF8	-0.64966	4.93e-11	Other Inactive
cg16711274	chr15	79854927			BCL2A1	0.53473	1.18e-06	Other Inactive
cg16711291	chr3	193991157			CPN2	-0.544359	1.26e-07	Other Inactive
cg16774755	chr16	86421946			IRF8	-0.543869	4.53e-08	Other Inactive
cg16811558	chr7	50634252	DDC	TSS1500	IKZF1	-0.509265	8.19e-07	Other Inactive
cg16819028	chr1	201251982	PKP1;PKP1	TSS1500;TSS1500	TNNT2	0.511866	3.15e-06	Other Inactive
cg16829674	chr3	194072264	CPN2	TSS1500	CPN2	-0.518405	2.24e-06	Other Inactive
cg16905004	chr6	32317028	C6orf10	Body	HLA-DOB	-0.537265	8.69e-07	Other Inactive
cg16905265	chr7	50347081	IKZF1	5'UTR	IKZF1	-0.634483	1.55e-10	Other Inactive
cg16909402	chr1	160682641	CD48	TSS1500	CD48	-0.672819	1.17e-11	Other Inactive
cg16971128	chr22	37499859	TMPRSS6	TSS200	RAC2	0.529861	2.22e-06	Other Inactive
cg16988616	chr2	127732268			BIN1	0.512789	6.25e-07	Other Inactive
cg17009616	chr22	24549738	CABIN1	Body	UPB1	0.541083	1.87e-07	Other Inactive
cg17028814	chr1	161206502	NR1I3;NR1I3;NR1I3;NR1I3;NR1I3;NR1I3;NR1I3;NR1I3;NR1I3;NR1I3;NR1I3;NR1I3;NR1I3;NR1I3;NR1I3	Body;5'UTR;5'UTR;5'UTR;5'UTR;Body;Body;5'UTR;Body;Body;Body;5'UTR;5'UTR;5'UTR;Body	FCGR2B	-0.519706	1.02e-06	Other Inactive
cg17028814	chr1	161206502	NR1I3;NR1I3;NR1I3;NR1I3;NR1I3;NR1I3;NR1I3;NR1I3;NR1I3;NR1I3;NR1I3;NR1I3;NR1I3;NR1I3;NR1I3	Body;5'UTR;5'UTR;5'UTR;5'UTR;Body;Body;5'UTR;Body;Body;Body;5'UTR;5'UTR;5'UTR;Body	SLAMF7	-0.508144	3.81e-06	Other Inactive
cg17046484	chr17	19269624			MFAP4	-0.515475	2.08e-06	Other Inactive
cg17091967	chr4	15940897	FGFBP1	TSS1500	PROM1	0.50937	3.34e-06	Other Inactive
cg17095171	chr12	76338898			NAP1L1	-0.525179	2.87e-06	Other Inactive
cg17122311	chr16	28517278	IL27	Body	LAT	-0.527671	1.99e-06	Other Inactive
cg17127769	chr5	169724590	LCP2	1stExon	LCP2	-0.603372	1.06e-08	Other Inactive
cg17143462	chr22	37398449	C22orf33;C22orf33	Body;5'UTR	RAC2	-0.590762	4.63e-08	Other Inactive
cg17169196	chr6	31540026	LTA;LTA;LTA	TSS200;1stExon;5'UTR	LST1	-0.530374	1.49e-06	Other Inactive
cg17169196	chr6	31540026	LTA;LTA;LTA	TSS200;1stExon;5'UTR	LTB	-0.55109	2.14e-07	Other Inactive
cg17173423	chr11	59823993	MS4A3;MS4A3;MS4A3	TSS200;TSS200;TSS200	MS4A1	-0.533227	5.4e-07	Other Inactive
cg17180443	chr19	36049448	ATP4A	Body	FXYD5	0.526742	3.1e-06	Other Inactive
cg17213699	chr12	6881624	LAG3	TSS200	C1R	-0.538801	1.21e-06	Other Inactive
cg17213699	chr12	6881624	LAG3	TSS200	C1S	-0.616159	1.16e-09	Other Inactive
cg17240760	chr1	111417994	CD53;CD53	5'UTR;5'UTR	CD53	-0.556481	2.91e-07	Other Inactive
cg17318719	chr11	117959349	TMPRSS4;TMPRSS4	Body;Body	IL10RA	-0.528943	1.77e-07	Other Inactive
cg17418085	chr1	31229122	LAPTM5	Body	LAPTM5	-0.576698	4.21e-08	Other Inactive
cg17425351	chr11	110843045			POU2AF1	-0.581329	7.21e-08	Other Inactive
cg17461336	chr7	99441559	CYP3A43;CYP3A43;CYP3A43	Body;Body;Body	AZGP1	0.607193	1.51e-08	Other Inactive
cg17484671	chr1	31158158			LAPTM5	0.548717	1.09e-07	Other Inactive
cg17515347	chr1	159047163	AIM2	TSS1500	MNDA	-0.526455	7.52e-07	Other Inactive
cg17518710	chr11	113954170	ZBTB16;ZBTB16	Body;Body	NNMT	-0.520307	1.31e-06	Other Inactive
cg17571335	chr11	128559701			FLI1	0.545727	5.75e-07	Other Inactive
cg17641649	chr11	62693039			SLC22A8	0.541228	2.11e-07	Other Inactive
cg17652291	chr11	60500967			MS4A1	-0.507607	1.34e-06	Other Inactive
cg17666418	chr6	106612002			PRDM1	-0.557488	2.65e-07	Other Inactive
cg17675492	chr11	62679111	CHRM1	5'UTR	SLC22A8	0.520732	2.51e-06	Other Inactive
cg17675492	chr11	62679111	CHRM1	5'UTR	SLC22A6	0.573615	1.16e-07	Other Inactive
cg17680611	chr19	16191217	TPM4;TPM4	Body;Body	CYP4F2	0.507708	3.04e-06	Other Inactive
cg17699374	chr22	37403802	C22orf33;C22orf33;C22orf33;C22orf33	5'UTR;1stExon;5'UTR;1stExon	IL2RB	-0.520196	1.3e-06	Other Inactive
cg17699374	chr22	37403802	C22orf33;C22orf33;C22orf33;C22orf33	5'UTR;1stExon;5'UTR;1stExon	RAC2	-0.619424	2.1e-09	Other Inactive
cg17699374	chr22	37403802	C22orf33;C22orf33;C22orf33;C22orf33	5'UTR;1stExon;5'UTR;1stExon	MFNG	-0.513062	2.47e-06	Other Inactive
cg17707057	chr7	43630711	STK17A	Body	ABP1	0.577941	4.76e-08	Other Inactive
cg17730048	chr17	26577563			POLDIP2	0.52719	5.84e-07	Other Inactive
cg17809377	chr5	176326619	HK3	TSS1500	CDHR2	0.585998	6.11e-09	Other Inactive
cg17809377	chr5	176326619	HK3	TSS1500	SLC34A1	0.534986	1.71e-07	Other Inactive
cg17815886	chr4	95482339	PDLIM5;PDLIM5;PDLIM5;PDLIM5;PDLIM5	Body;Body;Body;Body;Body	HPGDS	-0.575299	3.93e-08	Other Inactive
cg17833066	chr17	29836341	RAB11FIP4	Body	EVI2A	-0.532421	3.22e-07	Other Inactive
cg17833066	chr17	29836341	RAB11FIP4	Body	EVI2B	-0.51077	3.18e-06	Other Inactive
cg17836145	chr6	133084642	VNN2	TSS200	MOXD1	-0.621705	6.84e-10	Other Inactive
cg17925174	chr5	178614909	ADAMTS2;ADAMTS2	Body;Body	GRM6	-0.52359	3.65e-07	Other Inactive
cg17956747	chr22	37491595	TMPRSS6	Body	RAC2	-0.524173	3.64e-06	Other Inactive
cg17961378	chr22	39641154	PDGFB	TSS200	APOBEC3G	0.557498	3.38e-07	Other Inactive
cg17996329	chr5	176057427	SNCB;SNCB;EIF4E1B;SNCB;SNCB	5'UTR;1stExon;TSS1500;1stExon;5'UTR	SNCB	0.538276	4.42e-07	Other Inactive
cg18017482	chr1	47915599			CYP4A22	0.521592	8.4e-07	Other Inactive
cg18025430	chr11	60048004	MS4A4A	TSS200	MS4A1	-0.555574	5.96e-08	Other Inactive
cg18025430	chr11	60048004	MS4A4A	TSS200	MS4A6A	-0.563859	2.88e-07	Other Inactive
cg18041642	chr17	62062565			TEX2	0.526623	1.8e-06	Other Inactive
cg18058048	chr6	31690949	C6orf25;C6orf25;C6orf25;C6orf25;C6orf25;C6orf25;LY6G6C	TSS1500;TSS1500;TSS1500;TSS1500;TSS1500;TSS1500;TSS1500	LTB	-0.544787	3.92e-07	Other Inactive
cg18060627	chr4	100006910	ADH5	Body	ADH1B	0.522287	3.31e-06	Other Inactive
cg18094261	chr3	52216318			ABHD14A	0.528743	1.03e-06	Other Inactive
cg18169245	chr11	556482	C11orf35	Body	IFITM1	-0.520898	7.36e-07	Other Inactive
cg18198212	chr5	39455917			FYB	-0.543374	2.29e-08	Other Inactive
cg18225844	chr16	31147177	PRSS8	TSS200	ITGAM	0.509548	7.9e-07	Other Inactive
cg18226098	chr19	917109	KISS1R	TSS1500	CNN2	0.513676	1.77e-06	Other Inactive
cg18238236	chr16	86320980			IRF8	0.536848	2.19e-07	Other Inactive
cg18264562	chr1	26253412			CD52	-0.572264	5.78e-08	Other Inactive
cg18280962	chr2	73871849	ALMS1P	TSS200	ACTG2	-0.567505	1.32e-07	Other Inactive
cg18300555	chr5	78857501			BHMT2	0.55402	5.06e-07	Other Inactive
cg18356190	chr4	74964260	CXCL2	Body	CXCL1	-0.58098	9.1e-09	Other Inactive
cg18356190	chr4	74964260	CXCL2	Body	CXCL6	-0.527919	1.05e-06	Other Inactive
cg18359530	chr5	77945219	LHFPL2	TSS1500	BHMT2	-0.567489	2.63e-07	Other Inactive
cg18365536	chr6	32027603	TNXB	Body	LST1	-0.522918	2.66e-06	Other Inactive
cg18375610	chr6	33147188	COL11A2;COL11A2;COL11A2	Body;Body;Body	HLA-DOB	-0.543073	2.78e-07	Other Inactive
cg18454288	chr7	50861607	GRB10	TSS1500	IKZF1	0.532862	4.3e-07	Other Inactive
cg18467189	chr19	15575612	RASAL3	TSS1500	CYP4F2	0.521415	2.94e-06	Other Inactive
cg18484958	chr3	149420985	WWTR1;WWTR1	1stExon;5'UTR	CP	-0.534757	1.51e-06	Other Inactive
cg18512262	chr11	6049729	OR56A1	TSS1500	TRIM22	-0.53115	3.43e-07	Other Inactive
cg18520411	chr19	19516967	GATAD2A	5'UTR	HOMER3	0.517213	3.7e-06	Other Inactive
cg18544938	chr7	16506262	SOSTDC1	TSS1500	TSPAN13	0.521512	1.12e-06	Other Inactive
cg18544938	chr7	16506262	SOSTDC1	TSS1500	AGR2	0.586445	6.92e-08	Other Inactive
cg18547942	chr11	111170390	C11orf93;C11orf93;C11orf92;C11orf92	5'UTR;1stExon;5'UTR;1stExon	POU2AF1	0.530781	7.5e-07	Other Inactive
cg18617091	chr22	37495019	TMPRSS6	Body	RAC2	-0.539084	3.8e-07	Other Inactive
cg18661819	chr2	131113440	PTPN18;PTPN18	TSS200;TSS200	PTPN18	-0.562995	3.2e-08	Other Inactive
cg18666630	chr22	36963104	CACNG2	Body	CSF2RB	-0.518949	1.31e-07	Other Inactive
cg18696027	chr15	45002597	B2M	TSS1500	B2M	-0.522617	3.93e-07	Other Inactive
cg18743793	chr7	50464661	IKZF1	Body	IKZF1	-0.631973	1.7e-10	Other Inactive
cg18750833	chr2	71358451	MCEE;MPHOSPH10	TSS1500;Body	ATP6V1B1	-0.518993	3.58e-06	Other Inactive
cg18752527	chr2	197132869	HECW2	Body	STK17B	-0.64629	8.15e-11	Other Inactive
cg18802138	chr16	85981780			IRF8	-0.631832	1.75e-10	Other Inactive
cg18865207	chr1	160765919	LY9;LY9	TSS200;TSS200	CD48	-0.617355	2.86e-09	Other Inactive
cg18892169	chr1	150737762	CTSS	5'UTR	CTSS	-0.530545	1.6e-07	Other Inactive
cg18931895	chr2	239112214	ILKAP;ILKAP	5'UTR;1stExon	LRRFIP1	-0.530899	8.13e-07	Other Inactive
cg18972751	chr1	158261555	CD1C	Body	CD1C	0.5404	9.01e-07	Other Inactive
cg18997124	chr6	31740268	C6orf27	Body	LST1	-0.540538	1.01e-06	Other Inactive
cg18997124	chr6	31740268	C6orf27	Body	LTB	-0.557661	1.56e-07	Other Inactive
cg19001909	chr17	26205940	C17orf108	3'UTR	POLDIP2	0.518729	1.03e-06	Other Inactive
cg19011805	chr9	36136613	GLIPR2	TSS200	TLN1	-0.558483	4.7e-07	Other Inactive
cg19018201	chr12	4554962	FGF6	TSS200	CCND2	0.544555	9.98e-07	Other Inactive
cg19084589	chr1	26737711	LIN28	Body	CD52	0.542822	4.93e-07	Other Inactive
cg19115610	chr7	50348255	IKZF1	5'UTR	IKZF1	-0.571807	2.04e-08	Other Inactive
cg19126910	chr11	111249659	POU2AF1	Body	POU2AF1	-0.515287	2.46e-06	Other Inactive
cg19186806	chr11	5442434	OR51Q1	TSS1500	TRIM22	0.533021	2.88e-07	Other Inactive
cg19190163	chr6	32810785	PSMB8;PSMB8	Body;Body	HLA-DOB	-0.514448	4.36e-06	Other Inactive
cg19192256	chr11	60621714	GPR44	5'UTR	MS4A1	-0.528741	5.75e-07	Other Inactive
cg19215541	chr16	86337686			IRF8	0.609949	8.22e-10	Other Inactive
cg19246197	chr11	119231741	USP2;USP2	Body;Body	SLC37A4	-0.520359	1.56e-06	Other Inactive
cg19253577	chr22	22904270	LOC648691	Body	IGLL5	-0.529078	5.85e-07	Other Inactive
cg19253577	chr22	22904270	LOC648691	Body	IGLC7	-0.512908	3.93e-06	Other Inactive
cg19255783	chr4	84035953	PLAC8;PLAC8	TSS200;TSS200	PLAC8	-0.556286	6.91e-07	Other Inactive
cg19271190	chr6	31554946	LST1;LST1;LST1;LST1;LST1;LST1;LST1;LST1	Body;TSS200;5'UTR;5'UTR;TSS200;TSS200;Body;5'UTR	LST1	-0.590603	1.36e-08	Other Inactive
cg19275133	chr11	128812913	TP53AIP1	TSS200	FLI1	0.515408	2.4e-06	Other Inactive
cg19276110	chr1	20396593	PLA2G5	TSS200	RNF186	-0.592343	7.4e-08	Other Inactive
cg19279042	chr6	31550090	LTB;LTB	1stExon;1stExon	LTB	-0.544208	2.75e-07	Other Inactive
cg19350197	chr6	32782988	HLA-DOB	Body	HLA-DQB1	-0.557846	3.55e-07	Other Inactive
cg19378416	chr17	80372775	C17orf101;C17orf101	Body;Body	DCXR	-0.517728	2.5e-06	Other Inactive
cg19421125	chr12	6882856	LAG3	Body	C1S	-0.517707	3.87e-07	Other Inactive
cg19502709	chr5	169816214	KCNIP1;KCNMB1	Body;5'UTR	LCP2	-0.57938	2.01e-08	Other Inactive
cg19506253	chr2	158301839	CYTIP	TSS1500	CYTIP	-0.507679	4.67e-06	Other Inactive
cg19510565	chr1	31217240	LAPTM5	Body	LAPTM5	-0.565025	1.13e-07	Other Inactive
cg19547141	chr11	118313315	MLL	Body	CD3G	-0.543015	7.61e-09	Other Inactive
cg19547141	chr11	118313315	MLL	Body	CD3D	-0.515978	1.92e-06	Other Inactive
cg19547141	chr11	118313315	MLL	Body	IL10RA	-0.5624	3.26e-08	Other Inactive
cg19551055	chr11	134601111			ACAD8	0.517899	6.14e-06	Other Inactive
cg19589060	chr5	176326516	HK3	TSS200	CDHR2	0.513875	1.2e-06	Other Inactive
cg19627034	chr1	110476668			GSTM5	-0.524632	8.73e-07	Other Inactive
cg19663795	chr16	30393854	2018-09-01	5'UTR	CORO1A	-0.576437	1.96e-08	Other Inactive
cg19671143	chr5	53907133			GZMK	-0.532896	3.82e-07	Other Inactive
cg19671143	chr5	53907133			GZMA	-0.542018	9.39e-08	Other Inactive
cg19689211	chr6	138655905	KIAA1244	Body	TNFAIP3	-0.598498	1.16e-08	Other Inactive
cg19713567	chr17	37895429	GRB7;GRB7	5'UTR;5'UTR	IKZF3	0.63976	4.47e-10	Other Inactive
cg19728051	chr1	31328091			LAPTM5	-0.564005	7.44e-08	Other Inactive
cg19734536	chr1	160607887	SLAMF1	Body	SLAMF7	-0.511263	9.66e-07	Other Inactive
cg19734536	chr1	160607887	SLAMF1	Body	CD48	-0.657234	1.43e-11	Other Inactive
cg19751930	chr22	37678222	CYTH4	TSS1500	RAC2	-0.551839	5.13e-07	Other Inactive
cg19769182	chr16	29823868	PRRT2	5'UTR	CORO1A	0.510747	5.25e-06	Other Inactive
cg19802639	chr22	39263202	CBX6	Body	APOBEC3G	0.569021	3.33e-08	Other Inactive
cg19853494	chr1	169680613	SELL	Body	SELL	-0.572345	1.33e-08	Other Inactive
cg19867914	chr2	144234430	ARHGAP15	Body	ARHGAP15	-0.546577	4.61e-07	Other Inactive
cg19872463	chr12	6881629	LAG3	TSS200	C1S	-0.621783	4.14e-10	Other Inactive
cg19872463	chr12	6881629	LAG3	TSS200	C1R	-0.529423	1.56e-06	Other Inactive
cg19895185	chr14	105802735	PACS2;PACS2	Body;Body	IGHG1	0.558454	5.72e-07	Other Inactive
cg19897071	chr5	35991382	UGT3A1;UGT3A1	5'UTR;1stExon	IL7R	0.603096	3.32e-09	Other Inactive
cg19919590	chr1	31229569	LAPTM5	Body	LAPTM5	-0.551393	2.06e-07	Other Inactive
cg19922871	chr1	46913532			CYP4A11	0.514393	4.49e-07	Other Inactive
cg19925518	chr10	90851787			CH25H	-0.508134	2.12e-06	Other Inactive
cg19939130	chr1	158978468	IFI16	TSS1500	MNDA	-0.591612	1.05e-08	Other Inactive
cg19939130	chr1	158978468	IFI16	TSS1500	IFI16	-0.566938	4.8e-08	Other Inactive
cg19939130	chr1	158978468	IFI16	TSS1500	FCER1A	-0.521295	1.61e-06	Other Inactive
cg19939130	chr1	158978468	IFI16	TSS1500	AIM2	-0.512942	1.26e-06	Other Inactive
cg19993258	chr15	78914264	CHRNA3;CHRNA3	TSS1500;TSS1500	CRABP1	0.53181	1.85e-06	Other Inactive
cg20009327	chr12	57869031	ARHGAP9;ARHGAP9;ARHGAP9	Body;Body;Body	CYP27B1	-0.539909	5.95e-07	Other Inactive
cg20048037	chr8	120605539	ENPP2;ENPP2;ENPP2	Body;Body;Body	COL14A1	-0.515585	1.73e-06	Other Inactive
cg20065768	chr16	29796685			CORO1A	0.515303	2.04e-06	Other Inactive
cg20136100	chr11	63974860	FERMT3;FERMT3	Body;Body	MACROD1	0.516797	9.74e-07	Other Inactive
cg20159415	chr4	140659150	MAML3	Body	NDUFC1	0.516978	1.13e-06	Other Inactive
cg20194595	chr22	39640441	PDGFB;PDGFB	1stExon;5'UTR	APOBEC3G	0.548166	3.2e-07	Other Inactive
cg20284999	chr11	59952153	MS4A6A;MS4A6A;MS4A6A	TSS1500;TSS1500;TSS1500	MS4A1	-0.508054	2e-06	Other Inactive
cg20320283	chr1	47880440	FOXE3	TSS1500	CYP4A22	0.547372	4.96e-07	Other Inactive
cg20320283	chr1	47880440	FOXE3	TSS1500	CYP4A11	0.556416	3.82e-07	Other Inactive
cg20357806	chr4	74853779	PPBP	1stExon	CXCL1	-0.547111	1.27e-07	Other Inactive
cg20405384	chr2	27371891	TCF23	TSS200	KHK	-0.53171	1.76e-06	Other Inactive
cg20433386	chr17	48702158	CACNA1G;CACNA1G;CACNA1G;CACNA1G;CACNA1G;CACNA1G;CACNA1G;CACNA1G;CACNA1G;CACNA1G;CACNA1G;CACNA1G;CACNA1G;CACNA1G	Body;Body;Body;Body;Body;Body;Body;Body;Body;Body;Body;Body;Body;Body	COL1A1	-0.514198	2.32e-06	Other Inactive
cg20469837	chr2	158114300	GALNT5	TSS200	CYTIP	0.604969	1.06e-08	Other Inactive
cg20477259	chr6	31544960	TNF	Body	LST1	-0.536323	8.27e-07	Other Inactive
cg20477259	chr6	31544960	TNF	Body	LTB	-0.529216	9.64e-07	Other Inactive
cg20481655	chr14	22979162			TRDV3	-0.533444	4.47e-07	Other Inactive
cg20535085	chr1	160616604	SLAMF1	Body	CD48	-0.624523	1.01e-09	Other Inactive
cg20616108	chr1	26547234			CD52	-0.60491	1.74e-08	Other Inactive
cg20656868	chr19	3177310	S1PR4	TSS1500	C19orf28	0.525815	2.62e-06	Other Inactive
cg20660269	chr22	24823514	ADORA2A	TSS200	UPB1	0.527341	6.4e-07	Other Inactive
cg20686828	chr1	151764147	TDRKH;TDRKH;TDRKH;TDRKH	TSS1500;TSS1500;TSS1500;TSS1500	SELENBP1	-0.583368	8.66e-08	Other Inactive
cg20723271	chr5	148336951			ADRB2	-0.534191	2.23e-06	Other Inactive
cg20759222	chr12	111834955			C12orf47	-0.511899	1.03e-05	Other Inactive
cg20806180	chr22	39852862	MGAT3	TSS1500	APOBEC3G	0.519168	1.71e-06	Other Inactive
cg20810975	chr17	42467199	ITGA2B	TSS1500	SLC4A1	0.535131	2.98e-07	Other Inactive
cg20858622	chr6	32015651	TNXB	Body	LST1	0.524878	1.75e-06	Other Inactive
cg20868817	chr1	160677398	CD48	Body	CD48	-0.65064	2.61e-10	Other Inactive
cg20894963	chr12	9885564	CLECL1	1stExon	CLEC2D	-0.602093	2.9e-09	Other Inactive
cg20894963	chr12	9885564	CLECL1	1stExon	CLEC2B	-0.542771	3.91e-07	Other Inactive
cg20894963	chr12	9885564	CLECL1	1stExon	KLRB1	-0.568583	3.43e-08	Other Inactive
cg20894963	chr12	9885564	CLECL1	1stExon	CD69	-0.605725	1.43e-09	Other Inactive
cg20924136	chr2	230808359	FBXO36	Body	SP110	-0.525609	1.65e-06	Other Inactive
cg20928974	chr6	32022642	TNXB	Body	LTB	-0.568639	6.25e-08	Other Inactive
cg20941453	chr1	111148858	KCNA2	TSS1500	CD53	0.561678	2.12e-07	Other Inactive
cg20975835	chr11	64107374	CCDC88B	TSS1500	MACROD1	0.530568	7.87e-07	Other Inactive
cg21002651	chr11	104905889	CASP1;CASP1;CASP1;CASP1;CASP1	Body;Body;Body;Body;Body	CASP1	-0.583534	2.71e-08	Other Inactive
cg21004490	chr1	26872337	RPS6KA1;RPS6KA1	Body;TSS200	CD52	-0.638939	7.18e-10	Other Inactive
cg21048700	chr2	189762162			COL3A1	-0.526696	1.34e-07	Other Inactive
cg21127597	chr11	118109650	MPZL3	Body	IL10RA	-0.531703	2.51e-07	Other Inactive
cg21127597	chr11	118109650	MPZL3	Body	CD3D	-0.53294	6.7e-07	Other Inactive
cg21166380	chr13	39565478	STOML3;STOML3	TSS1500;TSS1500	LHFP	-0.525846	2.7e-06	Other Inactive
cg21175685	chr3	99378032	COL8A1;MIR548G;COL8A1	5'UTR;Body;5'UTR	FILIP1L	-0.526331	7.08e-07	Other Inactive
cg21249754	chr12	7060206	PTPN6;PTPN6;PTPN6	TSS1500;Body;TSS1500	C1S	-0.591281	7.48e-09	Other Inactive
cg21307484	chr22	37546220	IL2RB	TSS1500	RAC2	-0.602359	2.32e-08	Other Inactive
cg21415305	chr3	9851855	TTLL3	TSS200	TTLL3	0.509124	3.7e-06	Other Inactive
cg21454485	chr1	160546243	CD84	Body	SLAMF7	-0.523216	7.87e-07	Other Inactive
cg21454485	chr1	160546243	CD84	Body	CD48	-0.713763	6.15e-14	Other Inactive
cg21533897	chr11	64377229	NRXN2;NRXN2;NRXN2	Body;Body;Body	MACROD1	0.551299	1.22e-07	Other Inactive
cg21565575	chr20	35274281	SLA2;SLA2;SLA2;SLA2	5'UTR;1stExon;5'UTR;1stExon	SAMHD1	-0.579395	4.93e-08	Other Inactive
cg21586453	chr5	36239673	C5orf33;C5orf33	5'UTR;Body	IL7R	0.524244	1.76e-06	Other Inactive
cg21587469	chr12	56323816	DGKA	TSS1500	DGKA	-0.662156	5.66e-11	Other Inactive
cg21616785	chr11	102150686			MMP7	0.574634	9.58e-08	Other Inactive
cg21672843	chr20	41818905	PTPRT;PTPRT	TSS1500;TSS1500	SGK2	-0.531967	9.5e-07	Other Inactive
cg21789136	chr22	37213466	PVALB	5'UTR	RAC2	0.543942	3.6e-07	Other Inactive
cg21814178	chr12	51720755			BIN2	-0.513356	2.68e-06	Other Inactive
cg21817179	chr7	16505094	SOSTDC1	1stExon	AGR2	0.545003	1.16e-06	Other Inactive
cg21826978	chr6	32823588	PSMB9;PSMB9	Body;Body	HLA-DOB	-0.519472	3.62e-06	Other Inactive
cg21829783	chr1	160493089	SLAMF6	TSS200	CD48	-0.619897	3.08e-09	Other Inactive
cg21871952	chr1	111814146			CD53	0.585417	5.94e-08	Other Inactive
cg21876656	chr13	99867950	UBAC2;UBAC2;UBAC2	Body;Body;Body	GPR183	-0.535635	1.62e-07	Other Inactive
cg21908110	chr3	50377755	RASSF1;RASSF1	Body;Body	HYAL1	0.530009	2.35e-06	Other Inactive
cg21919596	chr1	6201851	CHD5	Body	KCNAB2	0.509516	2.73e-06	Other Inactive
cg21920303	chr1	160617356	SLAMF1	TSS1500	CD48	-0.559026	2.8e-07	Other Inactive
cg21926138	chr1	111889420	C1orf88	Body	CD53	0.601758	1.53e-08	Other Inactive
cg21945260	chr2	190087418			COL3A1	0.521878	1.12e-06	Other Inactive
cg21954370	chr15	45018720			B2M	-0.522047	5.52e-07	Other Inactive
cg21960265	chr6	32015635	TNXB	Body	LST1	0.524845	2.23e-06	Other Inactive
cg21961694	chr11	62947565	SLC22A25	Body	SLC22A6	0.55004	7.06e-07	Other Inactive
cg21999229	chr6	31540014	LTA;LTA;LTA	TSS200;1stExon;5'UTR	LST1	-0.571076	1.56e-07	Other Inactive
cg21999229	chr6	31540014	LTA;LTA;LTA	TSS200;1stExon;5'UTR	LTB	-0.562434	1.59e-07	Other Inactive
cg22019177	chr11	111809582	DIXDC1	Body	POU2AF1	-0.515967	3.19e-06	Other Inactive
cg22022821	chr11	102750873			MMP7	-0.50948	6.28e-06	Other Inactive
cg22056218	chr11	63973536	FERMT3;FERMT3	TSS1500;TSS1500	MACROD1	0.522873	7.64e-07	Other Inactive
cg22073152	chr1	198633497	PTPRC;PTPRC;PTPRC;PTPRC	Body;Body;Body;Body	PTPRC	-0.572523	7.82e-08	Other Inactive
cg22126171	chr1	203047830	PPFIA4	3'UTR	CHI3L1	0.535982	2.18e-06	Other Inactive
cg22137772	chr3	150755800	CLRN1OS	Body	GPR171	-0.572755	7.08e-08	Other Inactive
cg22160073	chr11	5653405	TRIM34;TRIM34;TRIM34;TRIM6-TRIM34;TRIM34	5'UTR;5'UTR;TSS200;Body;5'UTR	TRIM22	-0.551709	2.81e-07	Other Inactive
cg22170599	chr1	160987731	F11R	Body	CD48	0.573347	5.46e-08	Other Inactive
cg22242842	chr2	85167149			SUCLG1	0.537013	1.19e-06	Other Inactive
cg22309950	chr2	204571377	CD28;CD28	5'UTR;1stExon	CD28	-0.562921	2.72e-08	Other Inactive
cg22325572	chr1	111416181	CD53;CD53	5'UTR;5'UTR	CD53	-0.59511	8.91e-09	Other Inactive
cg22371492	chr1	170637796	PRRX1;PRRX1	Body;Body	FMO3	0.542183	6.75e-08	Other Inactive
cg22437221	chr5	39203007	FYB;FYB	Body;Body	FYB	-0.588283	7.49e-10	Other Inactive
cg22448090	chr1	200978598	KIF21B	Body	TNNT2	-0.510444	2.56e-06	Other Inactive
cg22455082	chr4	39702470	UBE2K;UBE2K;UBE2K	Body;Body;Body	RHOH	0.58665	2.24e-08	Other Inactive
cg22485289	chr20	4795999	RASSF2;RASSF2	5'UTR;TSS1500	RASSF2	-0.537717	6.74e-08	Other Inactive
cg22517705	chr1	26645313	CD52;UBXN11	Body;TSS1500	CD52	-0.596449	5.14e-08	Other Inactive
cg22529396	chr2	128293186	MYO7B	TSS200	BIN1	-0.522169	6.61e-07	Other Inactive
cg22568403	chr5	169758055	LOC257358	TSS1500	LCP2	-0.656056	3.07e-10	Other Inactive
cg22571544	chr5	32014638	PDZD2	Body	PDZD2	0.523837	2.82e-06	Other Inactive
cg22579075	chr7	94250352	SGCE;SGCE;SGCE	Body;Body;Body	COL1A2	-0.550094	1.93e-07	Other Inactive
cg22622328	chr21	43195071			MX2	0.560241	4.63e-07	Other Inactive
cg22628235	chr22	39770434	SYNGR1;SYNGR1;SYNGR1	Body;Body;Body	APOBEC3G	-0.566935	1.15e-07	Other Inactive
cg22635402	chr5	170210611	GABRP	TSS200	LCP2	-0.58791	2.22e-08	Other Inactive
cg22663489	chr11	64107720	CCDC88B;CCDC88B	1stExon;5'UTR	MACROD1	0.579286	6.06e-08	Other Inactive
cg22724325	chr15	78421431	CIB2	Body	CRABP1	-0.511281	2.51e-06	Other Inactive
cg22765299	chr2	197125372	HECW2	Body	STK17B	-0.531961	1.06e-06	Other Inactive
cg22797031	chr1	170630070			PRRX1	0.512674	1.01e-06	Other Inactive
cg22804935	chr4	926322	TMEM175;TMEM175;GAK	1stExon;5'UTR;TSS200	SLC26A1	0.580585	2.72e-07	Other Inactive
cg22806527	chr5	175087093	HRH2	5'UTR	SFXN1	-0.519625	2.48e-06	Other Inactive
cg22862526	chr14	21156814	RNASE4;ANG;ANG;RNASE4	TSS200;TSS200;5'UTR;5'UTR	RNASE6	0.511225	2.72e-06	Other Inactive
cg22957360	chr10	101282572			ABCC2	-0.510467	4.52e-06	Other Inactive
cg22978003	chr5	36066313	UGT3A2;UGT3A2;UGT3A2	Body;Body;Body	IL7R	0.529788	3.88e-07	Other Inactive
cg22997362	chr6	132455023			MOXD1	-0.576514	1.12e-08	Other Inactive
cg23013977	chr19	36523056	CLIP3	Body	PRODH2	-0.53409	1.87e-06	Other Inactive
cg23066159	chr19	51481472	KLK7;KLK7	Body;Body	KLK1	0.553815	5.28e-08	Other Inactive
cg23086749	chr5	1356604			NDUFS6	-0.558417	5.09e-08	Other Inactive
cg23093496	chr16	29757323	C16orf54;C16orf54	1stExon;5'UTR	CORO1A	-0.64877	6.45e-10	Other Inactive
cg23095383	chr1	198649189	PTPRC;PTPRC;PTPRC;PTPRC	Body;Body;Body;Body	PTPRC	-0.556936	3.48e-07	Other Inactive
cg23147227	chr12	7060187	PTPN6;PTPN6;PTPN6	TSS1500;Body;TSS1500	C1S	-0.591283	8.91e-09	Other Inactive
cg23154781	chr15	80634195			BCL2A1	-0.518281	3.91e-06	Other Inactive
cg23196549	chr4	110480700	CCDC109B	TSS1500	EGF	0.509919	1.31e-06	Other Inactive
cg23201817	chr19	40007922	SELV	Body	GMFG	-0.509269	5.94e-06	Other Inactive
cg23214395	chr1	20141778	RNF186	TSS200	RNF186	-0.574554	1.25e-07	Other Inactive
cg23232773	chr6	31431902	HCP5	3'UTR	LST1	-0.519446	1.6e-06	Other Inactive
cg23245835	chr5	176026851	GPRIN1	5'UTR	CDHR2	0.508423	2.73e-06	Other Inactive
cg23261327	chr17	79075866	BAIAP2;BAIAP2;BAIAP2;BAIAP2	Body;Body;Body;Body	NPLOC4	0.559991	8.13e-08	Other Inactive
cg23299807	chr17	19313486	RNF112	TSS1500	MFAP4	-0.5518	2.61e-07	Other Inactive
cg23326607	chr11	330945			IFITM1	-0.536914	7.26e-07	Other Inactive
cg23336905	chr5	35803436	SPEF2	Body	IL7R	-0.622383	1.11e-10	Other Inactive
cg23337162	chr3	50525669	CACNA2D2;CACNA2D2	Body;Body	HYAL1	0.511949	6.89e-07	Other Inactive
cg23354510	chr5	169757430	LOC257358	TSS1500	LCP2	-0.507937	2.87e-06	Other Inactive
cg23374992	chr2	136872067	CXCR4;CXCR4;CXCR4	3'UTR;1stExon;3'UTR	CXCR4	-0.60577	4.97e-09	Other Inactive
cg23375717	chr11	20883318	NELL1;NELL1	Body;Body	NELL1	-0.537058	4.15e-07	Other Inactive
cg23384708	chr6	31544934	TNF	Body	LTB	-0.561862	1.57e-07	Other Inactive
cg23384708	chr6	31544934	TNF	Body	LST1	-0.518131	3.39e-06	Other Inactive
cg23392804	chr2	196930573	DNAH7	Body	STK17B	0.52429	8.18e-07	Other Inactive
cg23431175	chr6	31846813	SLC44A4;SLC44A4	5'UTR;1stExon	LST1	0.539709	6.44e-07	Other Inactive
cg23431175	chr6	31846813	SLC44A4;SLC44A4	5'UTR;1stExon	LTB	0.529726	3.32e-07	Other Inactive
cg23484380	chr6	31560776	NCR3;NCR3;NCR3	TSS200;TSS200;TSS200	LTB	-0.53238	5.48e-07	Other Inactive
cg23484380	chr6	31560776	NCR3;NCR3;NCR3	TSS200;TSS200;TSS200	LST1	-0.559726	2.54e-07	Other Inactive
cg23528247	chr3	99832772	C3orf26;FILIP1L;FILIP1L;C3orf26	Body;5'UTR;5'UTR;TSS1500	TMEM45A	-0.560606	1.1e-07	Other Inactive
cg23528247	chr3	99832772	C3orf26;FILIP1L;FILIP1L;C3orf26	Body;5'UTR;5'UTR;TSS1500	COL8A1	-0.521436	6.86e-07	Other Inactive
cg23570245	chr17	42426011	GRN	5'UTR	SLC4A1	0.548194	1.03e-07	Other Inactive
cg23586138	chr2	27719544	FNDC4;GCKR	TSS1500;TSS200	KHK	0.564144	8.89e-08	Other Inactive
cg23627134	chr2	143886375	ARHGAP15	TSS1500	ARHGAP15	-0.582408	3.27e-08	Other Inactive
cg23636802	chr6	32054441	TNXB	Body	LST1	-0.564028	1.58e-07	Other Inactive
cg23664318	chr19	36630914	CAPNS1;CAPNS1	TSS200;TSS200	MLL2	-0.550899	5.02e-07	Other Inactive
cg23670101	chr10	46168396	ANUBL1;ANUBL1	TSS200;TSS200	FAM21C	-0.511038	1.79e-06	Other Inactive
cg23678154	chr2	69376373	ANTXR1;ANTXR1	Body;Body	ARHGAP25	-0.531825	6.43e-07	Other Inactive
cg23750365	chr6	33043072	HLA-DPB1	TSS1500	HLA-DPB1	-0.519917	2.21e-06	Other Inactive
cg23756005	chr11	111364291	BTG4	Body	POU2AF1	-0.573994	2e-07	Other Inactive
cg23756173	chr17	26577713			SPAG5	0.510977	5.48e-06	Other Inactive
cg23760687	chr13	25621735			LSP1	0.522104	9.26e-07	Other Inactive
cg23763137	chr22	24823509	ADORA2A	TSS200	UPB1	0.528683	9.46e-07	Other Inactive
cg23793599	chr11	117749424	FXYD6	TSS1500	CD3D	-0.561972	1.05e-07	Other Inactive
cg23793599	chr11	117749424	FXYD6	TSS1500	IL10RA	-0.560897	5.1e-08	Other Inactive
cg23835783	chr7	37991679			SFRP4	-0.510783	3.99e-06	Other Inactive
cg23878875	chr17	48422933	XYLT2	TSS1500	PDK2	-0.518786	2.87e-06	Other Inactive
cg23909633	chr1	207070539	IL24;IL24	TSS1500;TSS1500	FAIM3	-0.519827	7.99e-06	Other Inactive
cg23923934	chr6	31322914	HLA-B	Body	LTB	-0.521235	1.02e-06	Other Inactive
cg24069602	chr17	62045522	SCN4A	Body	TEX2	0.547194	6.15e-07	Other Inactive
cg24075175	chr11	128560240			FLI1	0.554612	3.68e-07	Other Inactive
cg24111025	chr6	32819921	TAP1	Body	HLA-DQB1	-0.550516	5.05e-07	Other Inactive
cg24111025	chr6	32819921	TAP1	Body	HLA-DRA	-0.513853	1.81e-06	Other Inactive
cg24111025	chr6	32819921	TAP1	Body	HLA-DOB	-0.513886	5.6e-06	Other Inactive
cg24117910	chr6	132319658			MOXD1	-0.517611	2.85e-06	Other Inactive
cg24132991	chr4	186560360	SORBS2;SORBS2;SORBS2;SORBS2;SORBS2;SORBS2;SORBS2;SORBS2	Body;Body;Body;Body;Body;Body;Body;Body	SLC25A4	0.533837	1.2e-06	Other Inactive
cg24143221	chr6	31780526	HSPA1L	5'UTR	LTB	-0.560141	1.41e-07	Other Inactive
cg24143221	chr6	31780526	HSPA1L	5'UTR	LST1	-0.527068	1.51e-06	Other Inactive
cg24151087	chr17	19450271	SLC47A1	Body	MFAP4	0.515466	3.99e-06	Other Inactive
cg24154340	chr1	160682655	CD48	TSS1500	CD48	-0.687594	4.11e-12	Other Inactive
cg24163658	chr3	58182370	DNASE1L3	Body	ABHD6	0.524523	1.04e-06	Other Inactive
cg24247537	chr11	457278	PTDSS2	Body	IFITM1	-0.542144	4.07e-07	Other Inactive
cg24252656	chr4	20884321	KCNIP4;KCNIP4;KCNIP4;KCNIP4;KCNIP4	Body;Body;1stExon;5'UTR;5'UTR	SLIT2	0.5753	5.47e-08	Other Inactive
cg24290574	chr3	148583152	CPA3	1stExon	CPA3	-0.586381	4.42e-08	Other Inactive
cg24290574	chr3	148583152	CPA3	1stExon	CP	-0.631704	2.7e-09	Other Inactive
cg24342146	chr1	160682008	CD48	TSS1500	CD48	-0.662224	6.31e-11	Other Inactive
cg24348240	chr1	26611453	UBXN11;UBXN11;UBXN11	Body;Body;Body	CD52	-0.558281	2.42e-07	Other Inactive
cg24370475	chr11	69518003	FGF19	Body	ANO1	0.516313	1.75e-06	Other Inactive
cg24384195	chr7	106505370	PIK3CG	TSS1500	PIK3CG	-0.507981	1.53e-06	Other Inactive
cg24392132	chr12	6753626	ACRBP	Body	C1S	-0.529588	3.54e-07	Other Inactive
cg24402880	chr4	84035837	PLAC8;PLAC8;PLAC8;PLAC8	1stExon;5'UTR;5'UTR;1stExon	PLAC8	-0.567368	3.36e-07	Other Inactive
cg24407260	chr12	22590113			ABCC9	0.519098	2.04e-06	Other Inactive
cg24411075	chr1	158149705	CD1D	TSS200	CD1C	-0.561477	4.16e-07	Other Inactive
cg24420089	chr11	457304	PTDSS2	Body	IFITM1	-0.545762	3.01e-07	Other Inactive
cg24437859	chr12	7066614	PTPN6;PTPN6;PTPN6	Body;Body;Body	C1S	-0.538114	4.97e-07	Other Inactive
cg24452821	chr11	113953812	ZBTB16;ZBTB16	Body;Body	NNMT	-0.535149	5.06e-07	Other Inactive
cg24463476	chr10	118467026	HSPA12A	Body	HSPA12A	0.511502	5.57e-06	Other Inactive
cg24506130	chr2	97463258	CNNM4	Body	NCAPH	0.513607	1.14e-06	Other Inactive
cg24539090	chr1	158978504	IFI16	TSS1500	FCER1A	-0.520013	1.68e-06	Other Inactive
cg24539090	chr1	158978504	IFI16	TSS1500	IFI16	-0.545775	1.88e-07	Other Inactive
cg24539090	chr1	158978504	IFI16	TSS1500	MNDA	-0.564093	5.65e-08	Other Inactive
cg24552844	chr11	118085281	AMICA1;AMICA1	Body;TSS1500	CD3D	-0.518254	1.76e-06	Other Inactive
cg24552844	chr11	118085281	AMICA1;AMICA1	Body;TSS1500	IL10RA	-0.524148	3.66e-07	Other Inactive
cg24576425	chr2	158114404	GALNT5;GALNT5	1stExon;5'UTR	CYTIP	0.59592	2.81e-08	Other Inactive
cg24585377	chr1	26857774	RPS6KA1	Body	CD52	0.55379	4.16e-07	Other Inactive
cg24590524	chr11	118023353	SCN4B;SCN4B	1stExon;1stExon	IL10RA	0.510033	6.42e-07	Other Inactive
cg24602411	chr1	192515127			RGS1	-0.513216	5.28e-07	Other Inactive
cg24602411	chr1	192515127			RGS2	-0.518599	2.8e-07	Other Inactive
cg24612198	chr11	118175631	CD3E	5'UTR	IL10RA	-0.5212	6.97e-07	Other Inactive
cg24659538	chr1	160222618	DCAF8;DCAF8;DCAF8;DCAF8;DCAF8	Body;Body;Body;Body;5'UTR	CD48	0.58758	1.48e-08	Other Inactive
cg24663003	chr7	76039223	ZP3;SRCRB4D	5'UTR;TSS1500	MDH2	-0.550317	8e-07	Other Inactive
cg24688563	chr1	160388964	VANGL2	Body	CD48	-0.583783	6.46e-08	Other Inactive
cg24690946	chr3	46607965	LRRC2;LRRC2;LRRC2	1stExon;5'UTR;5'UTR	CCR2	0.575686	7.66e-08	Other Inactive
cg24690946	chr3	46607965	LRRC2;LRRC2;LRRC2	1stExon;5'UTR;5'UTR	LTF	0.50853	4.14e-06	Other Inactive
cg24724832	chr1	11779395	C1orf187	Body	TNFRSF1B	-0.562305	7.62e-07	Other Inactive
cg24742298	chr17	27309486	SEZ6;SEZ6	Body;Body	SPAG5	0.524248	8.92e-07	Other Inactive
cg24768187	chr6	31646077	LY6G5C	Body	LTB	-0.523267	1.25e-06	Other Inactive
cg24773560	chr12	56732723	IL23A;IL23A	5'UTR;1stExon	DGKA	-0.520107	1.52e-06	Other Inactive
cg24841244	chr11	118213330	CD3D;CD3D;CD3D;CD3D	5'UTR;5'UTR;1stExon;1stExon	CD3D	-0.565959	1.5e-07	Other Inactive
cg24841244	chr11	118213330	CD3D;CD3D;CD3D;CD3D	5'UTR;5'UTR;1stExon;1stExon	IL10RA	-0.602861	3.25e-09	Other Inactive
cg24841244	chr11	118213330	CD3D;CD3D;CD3D;CD3D	5'UTR;5'UTR;1stExon;1stExon	CD3G	-0.509354	3.8e-07	Other Inactive
cg24876187	chr6	31126871	CCHCR1;CCHCR1;TCF19;TCF19;CCHCR1	TSS1500;TSS1500;5'UTR;5'UTR;TSS1500	LST1	-0.50939	4.7e-06	Other Inactive
cg24876187	chr6	31126871	CCHCR1;CCHCR1;TCF19;TCF19;CCHCR1	TSS1500;TSS1500;5'UTR;5'UTR;TSS1500	LTB	-0.515721	1.07e-06	Other Inactive
cg24883742	chr5	41219519	C6	5'UTR	C7	-0.524835	7.24e-07	Other Inactive
cg24898914	chr6	32810706	PSMB8;PSMB8	Body;Body	HLA-DOB	-0.589364	2.44e-08	Other Inactive
cg24933157	chr2	88427637	FABP1	TSS200	FABP1	-0.515614	2.58e-06	Other Inactive
cg25112366	chr5	176170138			CDHR2	0.520094	5.82e-08	Other Inactive
cg25140133	chr5	174520341			SFXN1	-0.541215	6.55e-07	Other Inactive
cg25198007	chr1	26611319	UBXN11;UBXN11;UBXN11	Body;Body;Body	CD52	-0.563235	1.56e-07	Other Inactive
cg25203916	chr1	26392876	TRIM63	Body	CD52	-0.57488	1.14e-07	Other Inactive
cg25210609	chr1	19642293	PQLC2;PQLC2;PQLC2	5'UTR;5'UTR;5'UTR	RNF186	0.507996	5.76e-06	Other Inactive
cg25214093	chr10	126135810			CHST15	0.515072	1.65e-06	Other Inactive
cg25226014	chr3	45984942	CXCR6;FYCO1	TSS200;Body	LTF	-0.555944	5.42e-07	Other Inactive
cg25246692	chr22	37545924	IL2RB;IL2RB	5'UTR;1stExon	RAC2	-0.612648	9.53e-09	Other Inactive
cg25316749	chr11	111169284	C11orf93;C11orf92	TSS1500;5'UTR	POU2AF1	0.532004	1.42e-06	Other Inactive
cg25338707	chr11	63973846	FERMT3;FERMT3	TSS1500;TSS1500	MACROD1	0.534092	6.1e-07	Other Inactive
cg25341726	chr16	28518331	IL27	TSS200	LAT	-0.533695	1.78e-06	Other Inactive
cg25381737	chr1	111022774	CYMP	TSS1500	CD53	-0.512522	2.28e-06	Other Inactive
cg25400253	chr17	42466960	ITGA2B	TSS200	SLC4A1	0.53625	5.88e-08	Other Inactive
cg25403205	chr6	31584215	AIF1;AIF1;AIF1	Body;Body;Body	LTB	-0.539847	1.32e-07	Other Inactive
cg25490145	chr17	80358850	C17orf101;C17orf101	Body;Body	DCXR	0.523283	1.36e-06	Other Inactive
cg25505880	chr11	62574338	NXF1;NXF1	TSS1500;TSS1500	SLC3A2	0.531218	7.79e-07	Other Inactive
cg25505880	chr11	62574338	NXF1;NXF1	TSS1500;TSS1500	SLC22A6	0.507808	3.24e-06	Other Inactive
cg25527090	chr10	118894180	VAX1;VAX1	Body;Body	HSPA12A	-0.51668	1.34e-06	Other Inactive
cg25537119	chr5	16785135	MYO10	Body	BASP1	-0.540959	4.41e-07	Other Inactive
cg25599198	chr17	3848156	ATP2A3;ATP2A3;ATP2A3;ATP2A3;ATP2A3;ATP2A3;ATP2A3	Body;Body;Body;Body;Body;Body;Body	P2RX5	0.533679	1.02e-06	Other Inactive
cg25606969	chr1	110983728			CD53	-0.678925	3.59e-13	Other Inactive
cg25643644	chr11	118210017	CD3D;CD3D	Body;Body	CD3D	-0.54744	1.11e-07	Other Inactive
cg25649000	chr20	41817903	PTPRT;PTPRT	Body;Body	SGK2	-0.508815	1.88e-06	Other Inactive
cg25691775	chr17	2699122	RAP1GAP2;RAP1GAP2	TSS1500;TSS1500	KIAA0664	0.572965	5.03e-08	Other Inactive
cg25769043	chr4	57035948	KIAA1211	TSS1500	HOPX	0.536957	1.03e-06	Other Inactive
cg25881281	chr7	94069000			COL1A2	-0.513462	3.67e-06	Other Inactive
cg25913612	chr10	30818641			MAP3K8	-0.522056	2.5e-06	Other Inactive
cg25946646	chr10	88628344	BMPR1A	5'UTR	GLUD1	-0.54399	1e-06	Other Inactive
cg25992382	chr14	93066811	RIN3	Body	LGMN	0.510546	5.8e-06	Other Inactive
cg26001467	chr14	21979675	METTL3	TSS1500	RPGRIP1	0.522754	2.69e-06	Other Inactive
cg26010751	chr3	51742513	GRM2;GRM2	5'UTR;5'UTR	ABHD14A	0.519547	2.15e-06	Other Inactive
cg26062581	chr11	118585993			CD3D	-0.528978	6.09e-07	Other Inactive
cg26066361	chr12	10282621	CLEC7A;CLEC7A;CLEC7A;CLEC7A;CLEC7A;CLEC7A	1stExon;1stExon;1stExon;1stExon;1stExon;1stExon	CLEC2D	-0.570212	1.59e-08	Other Inactive
cg26077454	chr14	95240500			SERPINA4	-0.51885	2.51e-06	Other Inactive
cg26106778	chr6	33175147	RING1;MIR219-1	TSS1500;TSS1500	HLA-DOB	0.519146	9.44e-07	Other Inactive
cg26107642	chr5	35890578			IL7R	0.577043	2.26e-08	Other Inactive
cg26128018	chr17	72931834	OTOP3	TSS200	ICT1	-0.509596	8.59e-07	Other Inactive
cg26148774	chr12	56030242	OR10P1	TSS1500	DGKA	-0.513615	3.94e-07	Other Inactive
cg26163153	chr4	40197912	RHOH	TSS1500	RHOH	-0.605815	7.03e-09	Other Inactive
cg26199857	chr12	54764265	ZNF385A;ZNF385A;ZNF385A	Body;Body;Body	NCKAP1L	0.513845	2.65e-06	Other Inactive
cg26201535	chr11	409934	SIGIRR;SIGIRR;SIGIRR	5'UTR;5'UTR;5'UTR	IFITM1	0.567873	1.32e-07	Other Inactive
cg26229361	chr19	750564	C19orf21	TSS1500	CFD	0.509044	8.39e-06	Other Inactive
cg26258437	chr4	57653406			HOPX	0.516771	3.38e-06	Other Inactive
cg26289436	chr19	49841517	CD37;CD37	Body;Body	CD37	0.52158	7.99e-07	Other Inactive
cg26329274	chr5	156607853	ITK	TSS200	ITK	-0.598466	4.52e-10	Other Inactive
cg26329274	chr5	156607853	ITK	TSS200	CYFIP2	0.530667	1.41e-07	Other Inactive
cg26340050	chr14	105771879			IGHG1	-0.547585	7.02e-07	Other Inactive
cg26348243	chr6	31540461	LTA;LTA	5'UTR;5'UTR	LST1	-0.574641	9.17e-08	Other Inactive
cg26354908	chr12	49610040			FKBP11	-0.522367	3.83e-06	Other Inactive
cg26357596	chr5	54397592	GZMA	TSS1500	GZMA	-0.631788	2.49e-11	Other Inactive
cg26357596	chr5	54397592	GZMA	TSS1500	GZMK	-0.61746	9.61e-10	Other Inactive
cg26366091	chr1	111770274	CHI3L2;CHI3L2	TSS200;TSS200	CD53	-0.622948	1.63e-10	Other Inactive
cg26399994	chr1	198649046	PTPRC;PTPRC;PTPRC;PTPRC	Body;Body;Body;Body	PTPRC	-0.573998	7.56e-08	Other Inactive
cg26429629	chr5	169758391	LOC257358	TSS200	LCP2	-0.509309	1.95e-06	Other Inactive
cg26477856	chr12	56324915	DGKA;DGKA;DGKA;DGKA	TSS1500;TSS1500;TSS1500;TSS200	DGKA	-0.580743	5.9e-08	Other Inactive
cg26506790	chr16	85873323			IRF8	-0.618254	7.23e-10	Other Inactive
cg26510996	chr11	74204163	LIPT2	Body	UCP3	0.510936	7.54e-06	Other Inactive
cg26512925	chr16	85519061			IRF8	-0.583579	1.1e-08	Other Inactive
cg26595643	chr10	118899291	VAX1;VAX1	TSS1500;TSS1500	HSPA12A	-0.524752	2.49e-06	Other Inactive
cg26609120	chr19	50848114	NAPSB	TSS200	KLK1	0.519142	3.16e-06	Other Inactive
cg26613367	chr1	198489263			PTPRC	-0.564137	1.36e-07	Other Inactive
cg26621943	chr8	10275927	MSRA;MSRA;MSRA	Body;Body;Body	MSRA	-0.571674	6.52e-08	Other Inactive
cg26654286	chr17	38465510	RARA;RARA	5'UTR;1stExon	IKZF3	0.643481	8.37e-10	Other Inactive
cg26658927	chr22	24577438	SUSD2	TSS200	UPB1	-0.555056	3.15e-07	Other Inactive
cg26699183	chr20	32581556	RALY;RALY	TSS200;TSS200	ITCH	0.507933	5.12e-06	Other Inactive
cg26711406	chr16	85616330			IRF8	0.530307	5.6e-07	Other Inactive
cg26724018	chr11	5716255	TRIM22	5'UTR	TRIM22	-0.541609	4.35e-07	Other Inactive
cg26748477	chr17	38516415			IKZF3	-0.592645	2.06e-08	Other Inactive
cg26757472	chr16	86387131			IRF8	-0.664747	1.49e-11	Other Inactive
cg26757673	chr22	37545423	IL2RB	5'UTR	IL2RB	-0.566456	1.51e-07	Other Inactive
cg26757673	chr22	37545423	IL2RB	5'UTR	RAC2	-0.619832	4.56e-09	Other Inactive
cg26785702	chr11	118846877	FOXR1	Body	USP2	0.558866	2.61e-07	Other Inactive
cg26834169	chr16	31540879			PYCARD	0.528136	1.69e-06	Other Inactive
cg26834680	chr1	111814208			CD53	0.508459	7.27e-06	Other Inactive
cg26894807	chr1	145828001	GPR89A;GPR89A	TSS1500;TSS1500	PDZK1	0.584974	1.31e-07	Other Inactive
cg26913344	chr4	185872829			SLC25A4	0.511223	5.97e-06	Other Inactive
cg26967566	chr16	85743863	C16orf74	Body	IRF8	0.564822	1.89e-08	Other Inactive
cg26967723	chr5	169617918			LCP2	-0.515606	1.26e-06	Other Inactive
cg26973177	chr16	56898967	SLC12A3;SLC12A3;SLC12A3	TSS200;TSS200;TSS200	SLC12A3	-0.512596	4.43e-06	Other Inactive
cg27003765	chr6	31846769	SLC44A4;SLC44A4	5'UTR;1stExon	LST1	0.564573	2.52e-07	Other Inactive
cg27003765	chr6	31846769	SLC44A4;SLC44A4	5'UTR;1stExon	LTB	0.57967	3.08e-08	Other Inactive
cg27004182	chr8	56827013	LYN;LYN	5'UTR;5'UTR	LYN	-0.522107	3.04e-06	Other Inactive
cg27044591	chr5	169815771	KCNIP1;KCNMB1	Body;5'UTR	LCP2	-0.601321	2.57e-09	Other Inactive
cg27075724	chr21	18985387	BTG3;BTG3	TSS200;TSS200	BTG3	-0.538086	1.13e-06	Other Inactive
cg27093637	chr11	5410452	OR51M1	TSS200	TRIM22	-0.553122	1.64e-07	Other Inactive
cg27115863	chr22	37921640			RAC2	-0.57046	2.17e-08	Other Inactive
cg27122888	chr11	64379586	NRXN2;NRXN2;NRXN2	Body;Body;Body	MACROD1	0.527215	5.62e-07	Other Inactive
cg27131703	chr4	147971312			EDNRA	-0.531315	5.37e-07	Other Inactive
cg27190239	chr12	10085174	CLEC2A	TSS200	CLEC2B	0.531346	3.46e-07	Other Inactive
cg27190239	chr12	10085174	CLEC2A	TSS200	CLEC2D	0.51469	7.23e-07	Other Inactive
cg27196745	chr12	15475319	PTPRO;PTPRO	TSS200;TSS200	ARHGDIB	0.560615	1.24e-07	Other Inactive
cg27238547	chr16	30029918			CORO1A	-0.588808	2.57e-08	Other Inactive
cg27246729	chr12	121163418	ACADS	TSS200	COX6A1	-0.56096	1.28e-08	Other Inactive
cg27260617	chr3	148447161	AGTR1;AGTR1;AGTR1;AGTR1;AGTR1	5'UTR;5'UTR;5'UTR;TSS1500;5'UTR	CPA3	-0.625285	3.38e-09	Other Inactive
cg27260617	chr3	148447161	AGTR1;AGTR1;AGTR1;AGTR1;AGTR1	5'UTR;5'UTR;5'UTR;TSS1500;5'UTR	CP	-0.530623	1.88e-06	Other Inactive
cg27268352	chr10	30387860			MAP3K8	-0.537677	5.14e-07	Other Inactive
cg27365426	chr2	143886372	ARHGAP15	TSS1500	ARHGAP15	-0.562458	1.53e-07	Other Inactive
cg27374758	chr3	121675259			HCLS1	0.520128	7.06e-07	Other Inactive
cg27381549	chr22	24824483	ADORA2A	5'UTR	UPB1	0.565976	9.32e-08	Other Inactive
cg27381549	chr22	24824483	ADORA2A	5'UTR	GGT1	0.535616	7.3e-07	Other Inactive
cg27403810	chr17	48585974	MYCBPAP	1stExon	SPATA20	-0.588805	8.36e-08	Other Inactive
cg27430637	chr1	26646801	CD52	3'UTR	CD52	-0.626088	2.97e-09	Other Inactive
cg27466709	chr17	1844037	RTN4RL1	Body	SERPINF2	0.526408	1.18e-06	Other Inactive
cg27482619	chr10	30818479			MAP3K8	-0.512093	3.23e-06	Other Inactive
cg27497781	chr1	111833467	CHIA;CHIA	TSS200;TSS200	CD53	0.613552	1.83e-09	Other Inactive
cg27499105	chr16	86337823			IRF8	0.622585	1.64e-09	Other Inactive
cg27510001	chr1	64484361	ROR1;ROR1	Body;Body	PGM1	0.517189	1.94e-06	Other Inactive
cg27597505	chr12	54148217			HOXC10	-0.523765	1.62e-07	Other Inactive
cg27598583	chr16	86337662			IRF8	0.686829	1.95e-13	Other Inactive
cg27631256	chr9	117692745	TNFSF8;TNFSF8	1stExon;5'UTR	TNC	-0.509166	3.88e-06	Other Inactive
cg27658771	chr12	57146330	PRIM1	TSS200	CNPY2	-0.508853	5.98e-06	Other Inactive
