# Supplementary material for: Kidney cytosine methylation changes improve renal function decline estimation in patients with diabetic kidney disease
Source: Nat Commun. 2019 Jun 5;10:2461. doi: 10.1038/s41467-019-10378-8 (PMC6549146; doi:10.1038/s41467-019-10378-8)
Supplement: Supplementary file 6 — Supplementary Data 3 [file 41467_2019_10378_MOESM6_ESM.xlsx]

## Sheet: supplementary_data3
Methylation Probe	AICa	model_pvaluea	probe_model_betaa	probe_model_pvaluea	probe_model_FDRa	probe_interstitialfibrosis_betab	probe_interstitialfibrosis_pvalueb	chr	Position	Refgene Name	Refgene Group	Kidney Regulatory Region
cg00336706	190.67	9.51e-11	-0.283004	5.61e-05	0.0476759	0.00192323	0.917317	chr5	43064908			Promoter
cg00412294	191.144	1.14e-10	-0.81483	6.86e-05	0.049355	-0.0166478	0.00191478	chr12	97300582	NEDD1;NEDD1;NEDD1;NEDD1	TSS1500;TSS1500;TSS1500;TSS1500	Promoter
cg01020263	190.156	7.83e-11	-0.798222	4.51e-05	0.0458847	-0.0221632	0.000314669	chr16	50732073	NOD2	Body	Promoter
cg02010347	189.656	6.49e-11	-1.50628	3.65e-05	0.0435868	0.000622476	0.855488	chr16	1663216	IFT140;CRAMP1L	TSS1500;TSS1500	Promoter
cg02160826	190.704	9.63e-11	1.20334	5.69e-05	0.0479999	0.00423745	0.363872	chr10	75012589	MRPS16	TSS200	Promoter
cg02955377	189.622	6.41e-11	-1.6801	3.6e-05	0.0435337	-5.2475e-05	0.982953	chr7	150434640	GIMAP5;GIMAP5	1stExon;5'UTR	Promoter
cg03560416	188.147	3.67e-11	1.00107	1.93e-05	0.0397649	0.00939553	0.0308182	chr13	28025757	MTIF3;MTIF3;MTIF3;MTIF3	TSS1500;TSS1500;TSS1500;TSS1500	Promoter
cg05359028	189.232	5.53e-11	0.555933	3.05e-05	0.0420891	0.00251364	0.764573	chr3	38495016	LOC100128640;ACVR2B	Body;TSS1500	Promoter
cg05437692	188.998	5.06e-11	1.57215	2.76e-05	0.0402204	0.0064811	0.0653431	chr4	149362435	NR3C2;NR3C2	5'UTR;5'UTR	Promoter
cg05882938	186.984	2.36e-11	-2.2463	1.18e-05	0.0349793	-0.0058431	0.0128819	chr3	186857284	RPL39L	TSS200	Promoter
cg06798642	190.624	9.34e-11	-0.501083	5.5e-05	0.0476759	-0.0119345	0.233349	chr4	48272082	TEC	TSS1500	Promoter
cg07102854	191.012	1.08e-10	-1.11448	6.49e-05	0.049355	-0.00751358	0.103792	chr7	121035821	FAM3C;FAM3C	5'UTR;5'UTR	Promoter
cg07307388	189.114	5.29e-11	-0.681244	2.9e-05	0.0408791	-0.019313	0.0130805	chr6	25138416	CMAH;CMAH	TSS1500;Body	Promoter
cg07329149	188.914	4.9e-11	-0.199162	2.66e-05	0.0402204	-0.00631787	0.78952	chr2	201936323	NDUFB3;FAM126B	TSS200;5'UTR	Promoter
cg07441272	190.336	8.38e-11	-0.675577	4.87e-05	0.0458847	-0.0156903	0.0275818	chr3	186857475	RPL39L	TSS1500	Promoter
cg07611000	189.327	5.73e-11	-0.612662	3.17e-05	0.0425394	-0.0128775	0.102253	chr11	65342262	EHBP1L1	TSS1500	Promoter
cg07997682	188.152	3.68e-11	0.695067	1.93e-05	0.0397649	-0.00725288	0.399106	chr22	41418886			Promoter
cg08816037	186.325	1.84e-11	-1.73284	8.93e-06	0.0341747	-0.00494523	0.126769	chr3	160167507	TRIM59;TRIM59	1stExon;5'UTR	Promoter
cg09009410	191.213	1.17e-10	0.451345	7.06e-05	0.0496809	0.00314854	0.760199	chr10	33624100	NRP1;NRP1;NRP1	TSS1500;TSS1500;TSS1500	Promoter
cg10055471	191.019	1.08e-10	0.847292	6.5e-05	0.049355	0.010333	0.0321212	chr1	27240319	NR0B2	1stExon	Promoter
cg11012543	181.861	3.38e-12	-1.84681	1.37e-06	0.0305244	-0.00641971	0.0302903	chr3	52231691	ALAS1;ALAS1	TSS1500;TSS1500	Promoter
cg12532500	190.437	8.71e-11	0.633358	5.08e-05	0.0463938	0.0206831	0.00926113	chr13	33859636	STARD13	1stExon	Promoter
cg12616721	190.037	7.49e-11	1.03248	4.29e-05	0.0458847	0.00733915	0.15737	chr3	38494937	LOC100128640;ACVR2B	Body;TSS1500	Promoter
cg12666819	186.789	2.2e-11	-1.45414	1.09e-05	0.0349793	-0.00132493	0.713664	chr8	125551705	TATDN1;TATDN1;TATDN1;NDUFB9	TSS1500;TSS1500;TSS1500;Body	Promoter
cg13234063	189.485	6.08e-11	0.705199	3.39e-05	0.0435337	0.0132368	0.0446705	chr3	134092608	AMOTL2	5'UTR	Promoter
cg14424579	186.549	2.01e-11	-1.01376	9.81e-06	0.0349793	-0.00237037	0.683425	chr2	27274309	AGBL5;AGBL5	TSS200;TSS200	Promoter
cg16230060	191.054	1.1e-10	0.978379	6.6e-05	0.049355	0.0100441	0.0304749	chr5	80530213	RNU5E;RNU5D;CKMT2;CKMT2;CKMT2	Body;Body;5'UTR;5'UTR;5'UTR	Promoter
cg16315582	188.038	3.52e-11	-1.07346	1.84e-05	0.039419	-0.0127346	0.00160707	chr11	104839349	CASP4	TSS200	Promoter
cg16832958	183.714	6.84e-12	1.07031	2.98e-06	0.0305244	0.0125712	0.0298002	chr10	126479779	METTL10	Body	Promoter
cg18597421	187.221	2.59e-11	1.39319	1.3e-05	0.0349793	0.00272711	0.449401	chr21	27540728	APP;APP;APP;APP;APP	Body;Body;Body;Body;Body	Promoter
cg19748341	186.974	2.36e-11	-0.549726	1.17e-05	0.0349793	-0.00451811	0.648758	chr17	48503357	ACSF2	TSS200	Promoter
cg22612764	190.375	8.51e-11	0.90785	4.95e-05	0.046166	0.00113196	0.83608	chr21	42688540	FAM3B;FAM3B	TSS200;TSS200	Promoter
cg22622495	191.156	1.14e-10	-1.69755	6.89e-05	0.049355	0.00224401	0.463117	chr1	91966418	CDC7;CDC7;CDC7;CDC7;CDC7	5'UTR;5'UTR;1stExon;TSS1500;1stExon	Promoter
cg23805780	189.602	6.36e-11	0.994275	3.56e-05	0.0435337	0.00404318	0.48977	chr6	130342187	L3MBTL3;L3MBTL3	5'UTR;5'UTR	Promoter
cg24324815	185.833	1.53e-11	-1.16915	7.26e-06	0.0330662	-0.000846015	0.841344	chr10	21783445	C10orf114	3'UTR	Promoter
cg24777065	191.002	1.08e-10	0.726195	6.46e-05	0.049355	0.0208085	0.000896373	chr14	92413917	FBLN5;FBLN5	5'UTR;1stExon	Promoter
cg24818418	177.15	5.58e-13	1.2355	1.92e-07	0.0305244	0.00822426	0.0494926	chr4	110834590	EGF	1stExon	Promoter
cg25598371	186.465	1.94e-11	1.92619	9.47e-06	0.0349793	0.00718762	0.00830245	chr3	193854008	HES1;HES1	5'UTR;1stExon	Promoter
cg25976563	190.104	7.68e-11	-2.43325	4.41e-05	0.0458847	-0.00327452	0.102919	chr3	179169592	GNB4	TSS1500	Promoter
cg26544870	188.795	4.69e-11	0.762297	2.53e-05	0.0402204	0.00944936	0.133832	chr15	66995141	SMAD6;SMAD6;SMAD6	5'UTR;Body;1stExon	Promoter
cg00554173	189.206	5.48e-11	1.16284	3.01e-05	0.0420891	0.0101511	0.0178057	chr20	3149777	ProSAPiP1	TSS1500	Enhancer
cg00852846	190.942	1.05e-10	0.859639	6.29e-05	0.049355	0.00284514	0.602863	chr2	85664713			Enhancer
cg00869582	189.99	7.36e-11	0.91502	4.2e-05	0.0457536	0.0133362	0.00988518	chr16	12564745	SNX29	Body	Enhancer
cg02742418	183.376	6.01e-12	-0.457168	2.59e-06	0.0305244	-0.0168832	0.184516	chr12	129280388	SLC15A4	Body	Enhancer
cg03332546	190.851	1.02e-10	0.905666	6.06e-05	0.049355	0.0145071	0.00101182	chr19	16553887	EPS15L1	Body	Enhancer
cg03411372	190.134	7.77e-11	1.69924	4.47e-05	0.0458847	0.00300944	0.268894	chr22	24643658			Enhancer
cg03561416	189.051	5.16e-11	1.15518	2.82e-05	0.0405112	0.00965706	0.0251257	chr6	157254584	ARID1B;ARID1B;ARID1B	Body;Body;Body	Enhancer
cg04619046	188.096	3.6e-11	1.40967	1.88e-05	0.0396669	0.00725142	0.0151403	chr11	64541730	SF1;SF1;SF1	Body;Body;Body	Enhancer
cg04728863	190.644	9.41e-11	1.33756	5.55e-05	0.0476759	0.00301754	0.425513	chr14	58863362	TOMM20L	Body	Enhancer
cg04780984	185.171	1.19e-11	0.966441	5.5e-06	0.0305244	0.0119894	0.0267728	chr17	56454528	RNF43	Body	Enhancer
cg05120501	191.236	1.18e-10	0.956275	7.13e-05	0.0496809	0.0104088	0.0333877	chr22	30165841	UCRC;UCRC	3'UTR;3'UTR	Enhancer
cg06070054	186.493	1.96e-11	0.647567	9.59e-06	0.0349793	0.0183431	0.00525824	chr18	77475255	CTDP1;CTDP1	Body;Body	Enhancer
cg06788764	180.356	1.9e-12	1.23753	7.31e-07	0.0305244	0.0143939	0.00108661	chr1	19756350	CAPZB	Body	Enhancer
cg06937549	191.13	1.13e-10	1.12943	6.82e-05	0.049355	0.00761022	0.0885928	chr5	179046350	HNRNPH1	Body	Enhancer
cg07704235	189.336	5.75e-11	0.754515	3.18e-05	0.0425394	0.0132782	0.0297341	chr18	46501202			Enhancer
cg07750741	191.25	1.18e-10	1.67841	7.18e-05	0.0496809	0.0030001	0.255996	chr5	156692395	CYFIP2;CYFIP2	TSS1500;TSS1500	Enhancer
cg09001549	188.834	4.76e-11	-0.648968	2.58e-05	0.0402204	-0.0267362	0.000204905	chr12	129281454	SLC15A4	Body	Enhancer
cg09558069	191.138	1.13e-10	0.717626	6.84e-05	0.049355	0.0147636	0.0131903	chr1	153510896	S100A5	Body	Enhancer
cg10494257	190.77	9.87e-11	0.522925	5.85e-05	0.0488215	0.0193361	0.0546858	chr1	16342123	HSPB7	Body	Enhancer
cg10502324	190.921	1.04e-10	-0.890428	6.24e-05	0.049355	-0.019511	0.000261229	chr12	76372038			Enhancer
cg10938046	185.352	1.27e-11	1.23104	5.93e-06	0.0307544	0.0114239	0.00848499	chr6	43969577	C6orf223	Body	Enhancer
cg12232388	190.059	7.55e-11	-0.776266	4.33e-05	0.0458847	-0.00961193	0.092646	chr12	125027851			Enhancer
cg12672050	190.13	7.76e-11	0.588343	4.46e-05	0.0458847	0.010568	0.146702	chr2	242585243	ATG4B;ATG4B	Body;Body	Enhancer
cg13690407	189.528	6.18e-11	1.05988	3.45e-05	0.0435337	0.00797967	0.101696	chr1	33473178			Enhancer
cg13908507	190.798	9.97e-11	-1.76532	5.92e-05	0.0491835	-0.00803026	0.00349497	chr10	71876389	AIFM2	Body	Enhancer
cg14095761	188.484	4.17e-11	1.27314	2.22e-05	0.0400437	0.0116291	0.00141953	chr9	35713238	TLN1	Body	Enhancer
cg15234271	191.264	1.19e-10	-1.59378	7.22e-05	0.0497928	-0.00641753	0.0518669	chr19	35531411	HPN;HPN;HPN;HPN	1stExon;5'UTR;1stExon;5'UTR	Enhancer
cg15327787	188.576	4.32e-11	1.32599	2.31e-05	0.0401511	0.00189395	0.574571	chr13	113546516			Enhancer
cg15792713	191.166	1.15e-10	0.683939	6.92e-05	0.049355	0.0173025	0.00408327	chr17	26674270	POLDIP2	3'UTR	Enhancer
cg15882591	185.336	1.27e-11	1.35756	5.89e-06	0.0307544	0.00911318	0.0191458	chr13	21608557	LATS2	Body	Enhancer
cg15915361	184.226	8.31e-12	1.44454	3.7e-06	0.0305244	0.00483875	0.142648	chr12	46855182			Enhancer
cg16757384	190.196	7.95e-11	-1.91477	4.58e-05	0.0458847	-0.00338713	0.204509	chr12	125030150			Enhancer
cg19752143	185.089	1.15e-11	0.838793	5.31e-06	0.0305244	0.0158392	0.00361108	chr2	44552508	PREPL;PREPL;PREPL;PREPL;PREPL;PREPL;PREPL	Body;Body;Body;Body;Body;Body;Body	Enhancer
cg20299802	185.87	1.55e-11	1.1795	7.37e-06	0.0330662	0.0112048	0.0110809	chr1	162319575	NOS1AP;NOS1AP	Body;Body	Enhancer
cg21960364	187.973	3.44e-11	0.913575	1.79e-05	0.039133	0.00278169	0.647807	chr4	185398007			Enhancer
cg22504528	191.289	1.2e-10	0.703621	7.3e-05	0.0498891	0.0104241	0.1005	chr22	26951369	MIR548J;TPST2;TPST2	TSS200;5'UTR;5'UTR	Enhancer
cg22505962	188.524	4.23e-11	-1.78526	2.26e-05	0.0400437	-0.00402536	0.19187	chr3	45067627	CLEC3B	TSS200	Enhancer
cg24100115	191.097	1.12e-10	1.74699	6.72e-05	0.049355	0.0013705	0.626183	chr6	30698584	FLOT1	Body	Enhancer
cg24477567	186.811	2.21e-11	1.93666	1.1e-05	0.0349793	0.00592267	0.0146693	chr19	11495295	EPOR	TSS1500	Enhancer
cg24517989	189.619	6.4e-11	1.82293	3.59e-05	0.0435337	0.0100108	0.000786609	chr11	12915502	TEAD1	Body	Enhancer
cg24544082	187.605	2.99e-11	1.60685	1.53e-05	0.0370435	0.00521208	0.115152	chr2	54751507	SPTBN1	5'UTR	Enhancer
cg26007445	185.689	1.45e-11	1.27036	6.83e-06	0.0323141	0.012577	0.00198799	chr17	62287566	TEX2	Body	Enhancer
cg26396039	188.965	5e-11	1.08631	2.72e-05	0.0402204	0.00958844	0.0146578	chr4	154162990	TRIM2;TRIM2	Body;5'UTR	Enhancer
cg27044649	190.774	9.89e-11	0.763027	5.86e-05	0.0488215	0.008392	0.195941	chr12	124986310	NCOR2;NCOR2	5'UTR;5'UTR	Enhancer
cg27382459	187.946	3.4e-11	1.49477	1.77e-05	0.0389597	0.0106428	0.0015176	chr2	145237379	ZEB2;ZEB2	Body;Body	Enhancer
cg27445278	187.199	2.57e-11	1.21671	1.29e-05	0.0349793	0.0133763	0.0020003	chr22	26961465	TPST2;TPST2	5'UTR;TSS200	Enhancer
cg27445792	188.854	4.79e-11	0.652822	2.6e-05	0.0402204	0.00840934	0.226895	chr11	977931	AP2A2	Body	Enhancer
cg00054472	191.022	1.08e-10	0.748826	6.51e-05	0.049355	0.00886765	0.193885	chr3	9852352	TTLL3	Body	Transcribed
cg01141636	188.663	4.46e-11	0.791065	2.4e-05	0.0401511	0.0122761	0.0294397	chr5	156769766	CYFIP2;C5orf40;CYFIP2;CYFIP2	Body;3'UTR;Body;Body	Transcribed
cg01467789	189.339	5.76e-11	-1.03391	3.19e-05	0.0425394	-0.0120145	0.0287663	chr8	37595333	ERLIN2;ERLIN2;ERLIN2	5'UTR;5'UTR;5'UTR	Transcribed
cg01653417	190.012	7.42e-11	-0.753194	4.24e-05	0.0457536	-0.0227829	6.21632e-05	chr17	80256028			Transcribed
cg02276817	190.9	1.04e-10	0.670953	6.18e-05	0.049355	0.0228116	0.00170486	chr14	75475893	EIF2B2	3'UTR	Transcribed
cg02484343	187.067	2.44e-11	-0.617098	1.22e-05	0.0349793	-0.0205356	0.00920895	chr16	2284734	E4F1	Body	Transcribed
cg02759002	190.294	8.25e-11	-0.688892	4.78e-05	0.0458847	-0.0136999	0.0321765	chr17	80256046			Transcribed
cg04002454	184.396	8.86e-12	-0.68973	3.97e-06	0.0305244	-0.0228305	0.00278453	chr2	231191893	SP140L;SP140L	5'UTR;1stExon	Transcribed
cg04090697	191.08	1.11e-10	0.988016	6.68e-05	0.049355	0.0169513	0.000104855	chr10	133751502	PPP2R2D;PPP2R2D;PPP2R2D	5'UTR;Body;Body	Transcribed
cg05036502	189.933	7.2e-11	0.84265	4.1e-05	0.0457536	0.00234228	0.697642	chr16	11777108	TXNDC11	Body	Transcribed
cg05617732	190.457	8.77e-11	-0.563357	5.12e-05	0.0463938	-0.0123581	0.125625	chr6	47253910	TNFRSF21	Body	Transcribed
cg05937496	190.911	1.04e-10	-0.616611	6.21e-05	0.049355	-0.0154271	0.0874954	chr1	108508207	VAV3	TSS1500	Transcribed
cg06713261	186.719	2.14e-11	-0.631368	1.05e-05	0.0349793	-0.00983223	0.135106	chr17	79478173	ACTG1	Body	Transcribed
cg07115976	191.035	1.09e-10	1.02784	6.55e-05	0.049355	-0.00186073	0.693646	chr1	1155731	SDF4;SDF4	Body;Body	Transcribed
cg07933926	188.546	4.27e-11	1.49689	2.28e-05	0.0400437	0.0104021	0.000833493	chr12	6485881	SCNN1A;SCNN1A;SCNN1A	Body;TSS1500;TSS1500	Transcribed
cg08262464	189.73	6.67e-11	0.572977	3.76e-05	0.0441678	0.0177621	0.0322052	chr7	75615023	POR	Body	Transcribed
cg08702805	189.739	6.69e-11	-0.964841	3.78e-05	0.0441678	-0.0102914	0.0433985	chr5	1058239	SLC12A7	Body	Transcribed
cg10260050	187.119	2.49e-11	0.750491	1.25e-05	0.0349793	0.0123438	0.0569774	chr11	118415431	C11orf60;TMEM25;TMEM25;C11orf60	3'UTR;Body;Body;3'UTR	Transcribed
cg10341154	188.321	3.92e-11	0.733291	2.07e-05	0.0399772	0.00686047	0.265368	chr4	164265442	NPY5R	5'UTR	Transcribed
cg11685186	188.975	5.02e-11	-0.86792	2.73e-05	0.0402204	-0.0132278	0.0211865	chr10	135113239	TUBGCP2	Body	Transcribed
cg13348062	183.777	7.01e-12	-0.843566	3.06e-06	0.0305244	-0.00989721	0.151901	chr12	125599624	AACS	Body	Transcribed
cg14063817	190.651	9.44e-11	0.498012	5.56e-05	0.0476759	0.00489492	0.602645	chr6	537496	EXOC2	Body	Transcribed
cg14131555	188.614	4.38e-11	0.631188	2.35e-05	0.0401511	0.0134752	0.0718138	chr13	113977481	LAMP1	3'UTR	Transcribed
cg14911204	188.751	4.61e-11	-1.75077	2.49e-05	0.0402204	-0.00957509	0.000606612	chr22	41808989			Transcribed
cg15497818	184.261	8.42e-12	1.6461	3.75e-06	0.0305244	0.0029723	0.359993	chr6	31603011	BAT2	Body	Transcribed
cg16707641	186.057	1.66e-11	-1.06055	7.98e-06	0.0333076	0.00029907	0.954247	chr2	175436630	WIPF1;WIPF1	Body;Body	Transcribed
cg17284854	190.53	9.02e-11	-0.975675	5.28e-05	0.0470607	-0.00527253	0.364595	chr19	1117109	SBNO2;SBNO2	Body;Body	Transcribed
cg17317962	188.368	3.99e-11	-0.424407	2.11e-05	0.0399772	-0.0116448	0.201202	chr17	79478839	ACTG1	Body	Transcribed
cg18530729	188.299	3.89e-11	-0.931264	2.05e-05	0.0399772	0.0067446	0.199537	chr8	30514814	GTF2E2	5'UTR	Transcribed
cg20246851	184.871	1.06e-11	1.2224	4.85e-06	0.0305244	0.00480954	0.258009	chr15	90729083	SEMA4B	5'UTR	Transcribed
cg20580858	187.661	3.05e-11	1.20267	1.57e-05	0.0370435	0.00520111	0.227296	chr6	36891482	C6orf89	3'UTR	Transcribed
cg20608306	189.834	6.94e-11	0.660515	3.93e-05	0.0454274	0.0150714	0.0366106	chr11	116969690	SIK3	TSS1500	Transcribed
cg21122693	190.189	7.93e-11	-0.821964	4.57e-05	0.0458847	-0.0112847	0.0726237	chr4	2513755	RNF4	Body	Transcribed
cg21799270	190.902	1.04e-10	-0.964961	6.19e-05	0.049355	-0.0174482	0.000399868	chr5	133985246	SEC24A	Body	Transcribed
cg24260847	185.074	1.15e-11	-0.978429	5.28e-06	0.0305244	-0.0152792	0.0123424	chr8	37595307	ERLIN2;ERLIN2;ERLIN2	5'UTR;5'UTR;5'UTR	Transcribed
cg24594293	188.279	3.86e-11	0.782591	2.04e-05	0.0399772	0.0146568	0.0172897	chr1	156564330	GPATCH4;GPATCH4	3'UTR;3'UTR	Transcribed
cg25025992	190.76	9.83e-11	-2.53529	5.83e-05	0.0488136	-0.00625309	0.01305	chr15	78557584	DNAJA4;DNAJA4;DNAJA4	TSS1500;Body;Body	Transcribed
cg25036197	185.197	1.2e-11	1.22365	5.56e-06	0.0305244	0.00683909	0.142948	chr15	72876508	ARIH1	3'UTR	Transcribed
cg25346117	191.064	1.1e-10	1.44851	6.63e-05	0.049355	0.00431745	0.222629	chr1	116923256	ATP1A1;ATP1A1	Body;Body	Transcribed
cg26337624	183.99	7.6e-12	-0.789956	3.35e-06	0.0305244	-0.015015	0.0284869	chr14	105350915	KIAA0284;KIAA0284	Body;Body	Transcribed
cg26558799	187.72	3.12e-11	1.34973	1.61e-05	0.0371989	-0.000174172	0.959097	chr17	80806435	TBCD	Body	Transcribed
cg27146152	190.273	8.18e-11	-0.606163	4.74e-05	0.0458847	-0.0202419	0.0042054	chr17	6659364	XAF1;XAF1;XAF1;XAF1	5'UTR;5'UTR;1stExon;1stExon	Transcribed
ch.10.33269R	191.027	1.09e-10	-0.719192	6.53e-05	0.049355	-0.00535161	0.448811	chr10	927563	LARP4B	Body	Transcribed
ch.21.664518F	191.203	1.16e-10	-1.01257	7.03e-05	0.0496809	-0.00361533	0.407412	chr21	44269969	WDR4;WDR4	3'UTR;3'UTR	Transcribed
cg00094333	190.886	1.03e-10	-0.702108	6.15e-05	0.049355	0.000446886	0.952396	chr20	47933724			Other Inactive
cg00302983	190.248	8.11e-11	1.07035	4.69e-05	0.0458847	0.00984494	0.0175421	chr13	24007545	SACS	5'UTR	Other Inactive
cg00355019	189.591	6.33e-11	-1.17365	3.55e-05	0.0435337	-0.016905	1.10607e-05	chr11	119994877	TRIM29	Body	Other Inactive
cg00375819	190.343	8.41e-11	0.777269	4.88e-05	0.0458847	0.00622378	0.352137	chr3	11033866	SLC6A1	TSS1500	Other Inactive
cg00395579	190.616	9.32e-11	1.18926	5.48e-05	0.0476759	0.00909926	0.0157828	chr8	103243598	RRM2B	Body	Other Inactive
cg00558645	187.891	3.33e-11	-0.549809	1.73e-05	0.0387098	-0.00424907	0.634232	chr1	218711575			Other Inactive
cg00708603	190.269	8.17e-11	1.41838	4.73e-05	0.0458847	0.00634052	0.0740803	chr2	16463534			Other Inactive
cg00791548	186.189	1.75e-11	-0.903305	8.43e-06	0.033889	-0.00785099	0.237865	chr2	30966534	CAPN13	Body	Other Inactive
cg00812438	188.186	3.72e-11	0.584767	1.96e-05	0.0399772	0.0024584	0.773331	chr12	127940086			Other Inactive
cg00831127	189.518	6.16e-11	-0.53345	3.44e-05	0.0435337	-0.00171931	0.830809	chr1	23038925	EPHB2;EPHB2	Body;Body	Other Inactive
cg00844297	190.377	8.51e-11	0.862079	4.95e-05	0.046166	0.00851919	0.110621	chr12	132990805			Other Inactive
cg00853687	188.285	3.87e-11	-0.761161	2.04e-05	0.0399772	-0.0143107	0.0240079	chr1	161948059			Other Inactive
cg00856273	188.41	4.05e-11	1.16417	2.15e-05	0.0400437	0.0112429	0.0109733	chr1	82165095			Other Inactive
cg01053213	190.859	1.02e-10	1.0815	6.08e-05	0.049355	0.00530442	0.209489	chr1	6694826	THAP3;DNAJC11	3'UTR;3'UTR	Other Inactive
cg01175876	190.492	8.89e-11	0.907698	5.2e-05	0.0467928	0.00760174	0.159075	chr4	1738760	TACC3	Body	Other Inactive
cg01202930	189.411	5.91e-11	-0.480529	3.29e-05	0.0433055	-0.0215296	0.0361745	chr4	147869339			Other Inactive
cg01288089	185.908	1.57e-11	-0.658138	7.49e-06	0.0330662	-0.0168511	0.0520825	chr4	76944785	CXCL10;ART3	TSS200;5'UTR	Other Inactive
cg01433343	190.984	1.07e-10	-0.712805	6.41e-05	0.049355	0.00933088	0.188304	chr2	176953512			Other Inactive
cg01453469	185.69	1.45e-11	-1.24905	6.84e-06	0.0323141	-0.00444295	0.290848	chr6	42896411	CNPY3	TSS1500	Other Inactive
cg01490894	188.786	4.67e-11	-0.847247	2.52e-05	0.0402204	-0.00844988	0.219939	chr6	26550804			Other Inactive
cg01645729	189.307	5.69e-11	-0.853168	3.15e-05	0.0425394	-0.015033	0.00642386	chr2	131582240			Other Inactive
cg01756381	191.034	1.09e-10	0.654103	6.55e-05	0.049355	0.00341817	0.59662	chr4	11430693	HS3ST1	TSS200	Other Inactive
cg01815690	191.152	1.14e-10	-0.719508	6.88e-05	0.049355	-0.00397029	0.535722	chr8	110608037	GOLSYN;GOLSYN;GOLSYN;GOLSYN;GOLSYN;GOLSYN;GOLSYN;GOLSYN;GOLSYN;GOLSYN;GOLSYN;GOLSYN;GOLSYN;GOLSYN;GOLSYN	Body;Body;Body;Body;Body;Body;Body;Body;Body;Body;Body;Body;Body;Body;Body	Other Inactive
cg02020969	188.455	4.12e-11	-1.00239	2.19e-05	0.0400437	-0.0112658	0.0404243	chr19	2484938			Other Inactive
cg02083492	191.083	1.11e-10	-0.980773	6.68e-05	0.049355	0.00219703	0.670134	chr7	98031846	BAIAP2L1	TSS1500	Other Inactive
cg02103891	190.318	8.33e-11	-1.21116	4.83e-05	0.0458847	-0.00586428	0.147139	chr5	171769408	SH3PXD2B	Body	Other Inactive
cg02145482	188.091	3.59e-11	1.52159	1.88e-05	0.0396669	0.005962	0.0449226	chr6	64342950			Other Inactive
cg02187844	189.84	6.95e-11	1.88572	3.94e-05	0.0454274	-0.00208773	0.417163	chr8	315418			Other Inactive
cg02384546	190.321	8.33e-11	1.04352	4.83e-05	0.0458847	0.0126545	0.00528608	chr17	80798013	TBCD;ZNF750	Body;TSS200	Other Inactive
cg02455392	184.481	9.15e-12	1.19529	4.11e-06	0.0305244	0.0106629	0.014813	chr1	232514215			Other Inactive
cg02459827	191.237	1.18e-10	1.62752	7.14e-05	0.0496809	0.0109332	0.000191629	chr5	108082637	FER	TSS1500	Other Inactive
cg02463988	190.075	7.6e-11	-0.716707	4.36e-05	0.0458847	-0.00879103	0.117233	chr7	22817223			Other Inactive
cg02531277	187.414	2.78e-11	0.530973	1.41e-05	0.0363129	0.0188919	0.0489515	chr7	101558597	CUX1;CUX1;CUX1	Body;Body;Body	Other Inactive
cg02657505	190.3	8.27e-11	-0.687777	4.79e-05	0.0458847	-0.0162562	0.0277338	chr2	27614142	PPM1G;PPM1G	Body;Body	Other Inactive
cg02672332	181.811	3.31e-12	-0.950867	1.34e-06	0.0305244	-0.0143207	0.00585988	chr10	134723970			Other Inactive
cg02696428	187.393	2.76e-11	-0.566824	1.4e-05	0.0363129	-0.00736444	0.406876	chr13	46743535	LCP1	5'UTR	Other Inactive
cg02698708	186.719	2.14e-11	1.42558	1.05e-05	0.0349793	0.00247563	0.522408	chr8	17580113	MTUS1;MTUS1;MTUS1;MTUS1	Body;TSS200;Body;TSS1500	Other Inactive
cg02707464	190.447	8.74e-11	0.133746	5.1e-05	0.0463938	-0.0210271	0.587432	chr7	66386045	C7orf42	TSS200	Other Inactive
cg02772619	191.097	1.12e-10	0.988771	6.72e-05	0.049355	0.0158143	0.000180477	chr9	86753573			Other Inactive
cg02869444	189.944	7.23e-11	-0.786617	4.12e-05	0.0457536	-0.0121105	0.0633342	chr10	110998760			Other Inactive
cg02909688	188.451	4.12e-11	-1.24461	2.19e-05	0.0400437	-0.00884126	0.00972796	chr1	147752823			Other Inactive
cg02950701	186.172	1.74e-11	1.29497	8.37e-06	0.033889	0.00941473	0.0213638	chr10	35656925	CCNY;CCNY	Body;5'UTR	Other Inactive
cg02988698	181.356	2.79e-12	-1.77334	1.11e-06	0.0305244	-0.00272232	0.407634	chr16	17463620	XYLT1	Body	Other Inactive
cg03074225	190.843	1.01e-10	-1.58965	6.04e-05	0.049355	-0.00738442	0.0221979	chr20	62126068	EEF1A2	Body	Other Inactive
cg03160045	187.697	3.1e-11	0.62008	1.59e-05	0.0371066	0.0118986	0.162856	chr22	41345978	RBX1	TSS1500	Other Inactive
cg03230175	189.493	6.1e-11	1.19806	3.4e-05	0.0435337	0.00576439	0.137738	chr2	157291462	GPD2;GPD2	TSS1500;TSS1500	Other Inactive
cg03331035	188.638	4.42e-11	1.11932	2.37e-05	0.0401511	0.00656987	0.143286	chr8	135813886	MIR30B	TSS1500	Other Inactive
cg03364874	188.465	4.14e-11	0.816869	2.2e-05	0.0400437	0.00104617	0.857065	chr8	123092870			Other Inactive
cg03370270	190.924	1.05e-10	-0.46827	6.25e-05	0.049355	-0.0315721	0.00212741	chr7	106065603			Other Inactive
cg03373091	190.291	8.24e-11	-1.04931	4.78e-05	0.0458847	-0.00251304	0.531455	chr22	38902403	DDX17;DDX17	TSS200;TSS200	Other Inactive
cg03530962	190.965	1.06e-10	-0.713105	6.36e-05	0.049355	-0.0092013	0.179	chr3	58475833			Other Inactive
cg03571548	190.943	1.05e-10	0.280816	6.3e-05	0.049355	-0.0032307	0.847092	chr19	44079876	XRCC1	TSS200	Other Inactive
cg03599224	188.891	4.86e-11	-1.38653	2.64e-05	0.0402204	-0.00652786	0.0641982	chr6	31541349	LTA;LTA	Body;Body	Other Inactive
cg03717961	186.893	2.28e-11	-1.86425	1.13e-05	0.0349793	-0.00789145	0.00481804	chr10	49705591	ARHGAP22	Body	Other Inactive
cg03897252	187.367	2.73e-11	1.33997	1.39e-05	0.0363129	0.00416439	0.289742	chr10	64133801	ZNF365;ZNF365;ZNF365	TSS200;TSS200;TSS200	Other Inactive
cg03923789	190.634	9.38e-11	0.969442	5.52e-05	0.0476759	0.00844188	0.0776363	chr6	162683857	PARK2;PARK2;PARK2	Body;Body;Body	Other Inactive
cg03960279	184.893	1.07e-11	-1.00445	4.89e-06	0.0305244	-0.00975753	0.0884662	chr15	80541641			Other Inactive
cg04094653	191.248	1.18e-10	0.59097	7.17e-05	0.0496809	0.0110742	0.17464	chr1	18973203	PAX7;PAX7;PAX7	Body;Body;Body	Other Inactive
cg04098297	188.853	4.79e-11	1.64579	2.6e-05	0.0402204	-0.00286761	0.336672	chr13	114312482	ATP4B;ATP4B	1stExon;5'UTR	Other Inactive
cg04113200	189.245	5.55e-11	-0.714475	3.06e-05	0.0420891	-0.00457255	0.503124	chr12	131303774	STX2;STX2	Body;Body	Other Inactive
cg04151469	185.035	1.13e-11	0.520908	5.19e-06	0.0305244	0.00413013	0.697935	chr7	101901764	CUX1;CUX1	Body;Body	Other Inactive
cg04207166	190.399	8.58e-11	2.20114	5e-05	0.046166	0.00555696	0.0137339	chr3	10546830	ATP2B2;ATP2B2	5'UTR;5'UTR	Other Inactive
cg04314711	188.634	4.41e-11	-1.03172	2.37e-05	0.0401511	-0.00522308	0.296997	chr7	4848934	RADIL	Body	Other Inactive
cg04337270	188.327	3.93e-11	-0.833963	2.08e-05	0.0399772	-0.0062852	0.359152	chr4	24559830	DHX15	Body	Other Inactive
cg04410756	179.579	1.41e-12	1.88392	5.28e-07	0.0305244	0.00479348	0.0698022	chr1	78956268	PTGFR;PTGFR	TSS1500;TSS1500	Other Inactive
cg04418162	189.588	6.32e-11	0.793457	3.54e-05	0.0435337	0.00925213	0.183052	chr3	125687269	ROPN1B	TSS1500	Other Inactive
cg04599941	190.957	1.06e-10	-0.931705	6.34e-05	0.049355	-0.00255017	0.669607	chr5	9122871	SEMA5A	Body	Other Inactive
cg04734784	182.046	3.62e-12	2.08644	1.48e-06	0.0305244	0.00712548	0.00568437	chr17	75251087			Other Inactive
cg04831076	188.248	3.81e-11	-0.904109	2.01e-05	0.0399772	-0.00502436	0.397102	chr5	135186521	LOC153328	Body	Other Inactive
cg04838832	186.725	2.14e-11	-0.638127	1.06e-05	0.0349793	-0.029064	0.000178108	chr10	72502473	ADAMTS14;ADAMTS14	Body;Body	Other Inactive
cg05048043	191.08	1.11e-10	1.14863	6.67e-05	0.049355	0.00607122	0.130866	chr3	188198457	LPP;LPP;LPP	Body;Body;Body	Other Inactive
cg05308317	184.946	1.09e-11	1.09352	5e-06	0.0305244	0.00464698	0.294401	chr14	102053958			Other Inactive
cg05448114	190.906	1.04e-10	0.885316	6.2e-05	0.049355	-0.00154539	0.773126	chr6	2993082			Other Inactive
cg05533340	190.385	8.54e-11	1.13811	4.97e-05	0.046166	0.00670097	0.132479	chr11	20496110	PRMT3;PRMT3;PRMT3	Body;Body;Body	Other Inactive
cg05602371	191.292	1.2e-10	-0.62339	7.31e-05	0.0498891	-0.00325038	0.690318	chr2	203127793			Other Inactive
cg05885688	188.864	4.81e-11	-0.616224	2.61e-05	0.0402204	-0.0162355	0.0685928	chr8	41628552	ANK1;ANK1;ANK1;ANK1;ANK1	Body;Body;Body;Body;Body	Other Inactive
cg05946513	188.603	4.36e-11	-0.713361	2.34e-05	0.0401511	-0.00824474	0.242983	chr1	15467616	C1orf126	Body	Other Inactive
cg06301399	190.084	7.62e-11	-1.22864	4.37e-05	0.0458847	-0.0104073	0.00929983	chr6	29634495	MOG;MOG;MOG;MOG;MOG;MOG;MOG;MOG;MOG;MOG;MOG	3'UTR;Body;3'UTR;Body;Body;Body;Body;Body;Body;Body;Body	Other Inactive
cg06322218	189.042	5.15e-11	0.936707	2.81e-05	0.0405112	0.00708753	0.120303	chr16	9044663	USP7	Body	Other Inactive
cg06504039	190.68	9.54e-11	0.80308	5.63e-05	0.0476759	0.00598537	0.357649	chr6	32978379	HLA-DOA	TSS1500	Other Inactive
cg06525993	191.065	1.1e-10	-0.614571	6.63e-05	0.049355	-0.0100581	0.172871	chr15	30106104	TJP1;TJP1	Body;Body	Other Inactive
cg06553975	191.162	1.14e-10	1.03244	6.91e-05	0.049355	0.00699651	0.17008	chr12	133085262	FBRSL1	Body	Other Inactive
cg06627009	188.815	4.72e-11	-0.617824	2.55e-05	0.0402204	-0.0174968	0.0278663	chr5	132794281	FSTL4	Body	Other Inactive
cg06725798	186.682	2.11e-11	-0.902846	1.04e-05	0.0349793	-0.0135487	0.0256308	chr3	129267208	H1FOO	Body	Other Inactive
cg06824277	187.667	3.06e-11	1.5137	1.57e-05	0.0370435	0.00660314	0.0354973	chr12	103890274	C12orf42;C12orf42	TSS1500;TSS1500	Other Inactive
cg06832246	190.313	8.31e-11	0.743609	4.82e-05	0.0458847	0.0224462	0.000309629	chr11	93224210	C11orf75	5'UTR	Other Inactive
cg06962275	189.934	7.2e-11	0.91152	4.1e-05	0.0457536	0.013583	0.0163665	chr6	30010203	NCRNA00171	Body	Other Inactive
cg06997226	189.11	5.28e-11	-1.5296	2.89e-05	0.0408791	-0.00782272	0.0140827	chr13	111452040			Other Inactive
cg07019638	190.622	9.33e-11	-1.20831	5.49e-05	0.0476759	-0.0144011	0.000851886	chr11	64635774	EHD1	Body	Other Inactive
cg07040680	191.21	1.16e-10	1.24134	7.05e-05	0.0496809	0.00759317	0.0687945	chr11	2621365	KCNQ1;KCNQ1	Body;Body	Other Inactive
cg07157169	190.092	7.65e-11	1.35818	4.39e-05	0.0458847	0.0101177	0.00785796	chr5	126984994	CTXN3;CTXN3	1stExon;5'UTR	Other Inactive
cg07162000	191.072	1.11e-10	-1.08312	6.65e-05	0.049355	-0.00775189	0.100482	chr10	1774873	ADARB2	Body	Other Inactive
cg07260806	184.42	8.94e-12	1.46937	4.01e-06	0.0305244	0.00337505	0.371084	chr6	142335484			Other Inactive
cg07318609	188.305	3.9e-11	-1.23664	2.06e-05	0.0399772	-0.00547608	0.205049	chr10	128585354			Other Inactive
cg07344172	191.14	1.13e-10	0.639675	6.85e-05	0.049355	0.0113905	0.114377	chr1	200980488	KIF21B	Body	Other Inactive
cg07639783	184.891	1.07e-11	-1.35658	4.88e-06	0.0305244	-0.010219	0.0119584	chr7	1610747	PSMG3;KIAA1908;KIAA1908;KIAA1908;PSMG3	TSS1500;Body;Body;Body;TSS1500	Other Inactive
cg07790176	189.677	6.54e-11	-0.59547	3.68e-05	0.0438055	-0.00976941	0.236582	chr13	92601293	GPC5	Body	Other Inactive
cg07810162	189.24	5.54e-11	-0.779844	3.06e-05	0.0420891	-0.00672774	0.298399	chr19	39235936	CAPN12	TSS1500	Other Inactive
cg08066024	187.03	2.41e-11	1.29367	1.2e-05	0.0349793	0.00974719	0.00707209	chr2	51057548	NRXN1;NRXN1	Body;Body	Other Inactive
cg08098980	188.726	4.57e-11	0.776844	2.46e-05	0.0402204	0.0144281	0.0160701	chr15	81039989	FAM108C1	Body	Other Inactive
cg08119553	187.226	2.59e-11	-1.37673	1.31e-05	0.0349793	-0.00768157	0.0596054	chr15	93616966	RGMA;RGMA;RGMA;RGMA;RGMA;RGMA	1stExon;Body;TSS200;TSS200;TSS1500;5'UTR	Other Inactive
cg08204939	189.505	6.13e-11	0.926375	3.42e-05	0.0435337	0.0138191	0.00599125	chr7	2208686	MAD1L1;MAD1L1;MAD1L1	Body;Body;Body	Other Inactive
cg08439728	190.394	8.57e-11	2.07407	4.99e-05	0.046166	0.00648085	0.0114118	chr6	31097073	PSORS1C1	5'UTR	Other Inactive
cg08457158	188.648	4.43e-11	-1.64889	2.38e-05	0.0401511	-0.0114125	5.74893e-05	chr1	41367714			Other Inactive
cg08545123	183.663	6.71e-12	1.03869	2.92e-06	0.0305244	0.0163534	0.00237095	chr4	16900254	LDB2;LDB2;LDB2;LDB2	1stExon;1stExon;5'UTR;5'UTR	Other Inactive
cg08557393	190.002	7.39e-11	-1.37343	4.22e-05	0.0457536	-0.00424257	0.250951	chr16	57521521	DOK4	TSS1500	Other Inactive
cg08690412	188.544	4.26e-11	2.8395	2.28e-05	0.0400437	0.00283252	0.139493	chr3	9240454	SRGAP3;SRGAP3	Body;Body	Other Inactive
cg08712407	187.181	2.55e-11	-0.744674	1.28e-05	0.0349793	-0.00293228	0.681401	chr12	23281191			Other Inactive
cg08751913	190.271	8.18e-11	1.6262	4.73e-05	0.0458847	0.000452843	0.872186	chr6	18387077	RNF144B	TSS1500	Other Inactive
cg08756033	189.627	6.42e-11	1.54258	3.6e-05	0.0435337	0.00547141	0.0676523	chr13	31480128	C13orf33	TSS200	Other Inactive
cg08805497	190.893	1.03e-10	-0.79356	6.16e-05	0.049355	-0.00705698	0.215002	chr2	236673911	AGAP1;AGAP1	Body;Body	Other Inactive
cg08859309	186.302	1.83e-11	-0.570032	8.85e-06	0.0341747	-0.0142862	0.104491	chr13	30948103	LOC100188949	TSS200	Other Inactive
cg08884476	189.454	6.01e-11	-1.07408	3.35e-05	0.0435337	-0.0107864	0.0392393	chr8	23188050	LOXL2	Body	Other Inactive
cg08951078	191.212	1.17e-10	-0.504077	7.06e-05	0.0496809	-0.0101637	0.22942	chr7	82222420			Other Inactive
cg09038266	191	1.08e-10	1.15639	6.45e-05	0.049355	0.00779228	0.084103	chr16	79155958	WWOX	Body	Other Inactive
cg09251891	187.654	3.05e-11	-0.850219	1.56e-05	0.0370435	-0.0013605	0.846351	chr19	11374363	DOCK6	TSS1500	Other Inactive
cg09267056	191.254	1.18e-10	1.36082	7.19e-05	0.0496809	0.00631886	0.0577942	chr1	90410109			Other Inactive
cg09595275	190.315	8.32e-11	0.928549	4.82e-05	0.0458847	0.0134201	0.00984198	chr4	26442578			Other Inactive
cg09652977	185.977	1.61e-11	1.32986	7.71e-06	0.0330662	0.00110121	0.715669	chr12	49974218			Other Inactive
cg09704544	191.047	1.1e-10	-0.563446	6.58e-05	0.049355	-0.00798879	0.331661	chr15	85616433	PDE8A;PDE8A	Body;Body	Other Inactive
cg09868374	190.308	8.29e-11	1.13621	4.81e-05	0.0458847	0.0104163	0.0163155	chr15	82217218			Other Inactive
cg09889848	189.987	7.35e-11	-1.38494	4.2e-05	0.0457536	-0.00497393	0.189125	chr10	370009	DIP2C	Body	Other Inactive
cg09914444	190.325	8.35e-11	-0.603972	4.84e-05	0.0458847	-0.0297959	0.000144888	chr1	46972183	DMBX1;DMBX1	TSS1500;TSS1500	Other Inactive
cg10081941	191.149	1.14e-10	-0.564747	6.87e-05	0.049355	-0.0184576	0.0195618	chr2	189269489	GULP1	5'UTR	Other Inactive
cg10091775	185.597	1.4e-11	1.26246	6.57e-06	0.0320275	0.00673335	0.0938554	chr15	63674923	CA12;CA12	TSS1500;TSS1500	Other Inactive
cg10299448	181.446	2.88e-12	-0.716393	1.15e-06	0.0305244	-0.0277006	0.000160574	chr17	10018532	GAS7	Body	Other Inactive
cg10375884	190.659	9.47e-11	1.10105	5.58e-05	0.0476759	0.00329818	0.405144	chr21	34599969			Other Inactive
cg10411221	186.276	1.81e-11	2.04361	8.75e-06	0.0341747	0.00264863	0.281878	chr6	32904317	HLA-DMB	Body	Other Inactive
cg10463626	187.041	2.42e-11	1.29586	1.21e-05	0.0349793	0.00593644	0.176248	chr6	32054094	TNXB	Body	Other Inactive
cg10523671	183.291	5.82e-12	0.987729	2.5e-06	0.0305244	0.0103721	0.0513241	chr3	121612956	SLC15A2;SLC15A2	TSS1500;TSS1500	Other Inactive
cg10773016	189.466	6.04e-11	-1.25944	3.37e-05	0.0435337	-0.0120733	0.000100952	chr4	6690812			Other Inactive
cg10795552	188.705	4.53e-11	0.882248	2.44e-05	0.0402204	0.0100581	0.0985411	chr5	138605898			Other Inactive
cg10877430	190.916	1.04e-10	-1.6901	6.22e-05	0.049355	-0.00466742	0.0636128	chr12	113527336	DTX1	Body	Other Inactive
cg10910080	190.187	7.93e-11	0.916107	4.57e-05	0.0458847	0.0202659	1.81992e-05	chr12	64264894	SRGAP1	Body	Other Inactive
cg10938393	184.764	1.02e-11	0.78159	4.63e-06	0.0305244	0.0140155	0.0335217	chr5	32171158	GOLPH3	Body	Other Inactive
cg10955576	189.921	7.17e-11	-2.28478	4.08e-05	0.0457536	-0.00270116	0.261405	chr11	2444553	TRPM5	TSS1500	Other Inactive
cg10977115	187.676	3.07e-11	-0.696295	1.58e-05	0.0370435	-0.0175783	0.00307172	chr11	122709471	CRTAM	Body	Other Inactive
cg11073602	189.391	5.87e-11	1.87933	3.26e-05	0.0431156	0.00349054	0.227662	chr1	10768738	CASZ1;CASZ1	5'UTR;5'UTR	Other Inactive
cg11223735	189.226	5.52e-11	2.04621	3.04e-05	0.0420891	0.00488139	0.0314107	chr10	131517396	MGMT	Body	Other Inactive
cg11229399	185.598	1.4e-11	-2.50768	6.58e-06	0.0320275	-0.000570685	0.796261	chr1	228689056			Other Inactive
cg11407540	186.762	2.17e-11	0.575801	1.07e-05	0.0349793	0.00575045	0.494436	chr4	110833060	EGF	TSS1500	Other Inactive
cg11611127	184.896	1.07e-11	-0.731558	4.9e-06	0.0305244	-0.0100278	0.150002	chr7	34084760	BMPER	Body	Other Inactive
cg11866943	190.046	7.51e-11	-2.42082	4.3e-05	0.0458847	-0.00522566	0.00884426	chr3	52529351	STAB1	TSS200	Other Inactive
cg12121535	186.828	2.23e-11	-0.852502	1.1e-05	0.0349793	-0.00921786	0.130691	chr10	112834861			Other Inactive
cg12178465	191.145	1.14e-10	-0.887763	6.86e-05	0.049355	-0.00673372	0.169689	chr12	57405251	TAC3	3'UTR	Other Inactive
cg12343591	190.138	7.78e-11	-0.583575	4.47e-05	0.0458847	-0.0114883	0.179605	chr2	16031275			Other Inactive
cg12392225	191.077	1.11e-10	0.608069	6.67e-05	0.049355	0.0177435	0.0174371	chr2	3464066	TTC15	Body	Other Inactive
cg12455797	190.436	8.7e-11	1.20837	5.08e-05	0.0463938	0.00856524	0.0536932	chr10	133087013	TCERG1L	Body	Other Inactive
cg12456714	189.868	7.03e-11	0.670599	3.99e-05	0.0456402	0.00235043	0.747166	chr5	16180393	2018-03-11	TSS1500	Other Inactive
cg12554268	190.927	1.05e-10	-0.659643	6.25e-05	0.049355	-0.0070479	0.305436	chr7	27338633			Other Inactive
cg12653626	186.148	1.72e-11	1.00061	8.29e-06	0.033889	0.00582634	0.231133	chr1	229359488			Other Inactive
cg12835183	190.179	7.9e-11	0.853035	4.55e-05	0.0458847	0.0143399	0.00418834	chr6	141427033			Other Inactive
cg12885751	188.959	4.99e-11	-0.997606	2.71e-05	0.0402204	-0.0100458	0.043448	chr13	100085073			Other Inactive
cg13039454	190.14	7.79e-11	1.60791	4.48e-05	0.0458847	-0.00696137	0.0427284	chr7	41099611			Other Inactive
cg13252700	182.285	3.97e-12	-2.05305	1.64e-06	0.0305244	-0.00562819	0.0780401	chr14	104690882			Other Inactive
cg13267324	190.597	9.25e-11	-1.9381	5.44e-05	0.0476759	-0.00709563	0.00530589	chr3	52529284	STAB1	TSS200	Other Inactive
cg13357482	187.226	2.59e-11	0.349922	1.31e-05	0.0349793	0.0133562	0.364977	chr6	105628017	POPDC3	TSS200	Other Inactive
cg13405636	188.883	4.85e-11	1.59001	2.63e-05	0.0402204	0.00642081	0.0405014	chr10	131517465	MGMT	Body	Other Inactive
cg13443733	191.032	1.09e-10	-1.54508	6.54e-05	0.049355	-0.00707397	0.0194076	chr17	2699689	RAP1GAP2;RAP1GAP2	TSS200;TSS200	Other Inactive
cg13476078	189.888	7.08e-11	-0.724196	4.02e-05	0.0457536	-0.0130071	0.04818	chr17	767301	NXN	Body	Other Inactive
cg13592399	189.768	6.77e-11	0.18482	3.82e-05	0.0445498	-7.42406e-05	0.997727	chr14	52535758	NID2;NID2	5'UTR;1stExon	Other Inactive
cg13665940	190.018	7.43e-11	0.178887	4.25e-05	0.0457536	-0.00229789	0.938901	chr22	22337322	TOP3B	TSS200	Other Inactive
cg13735282	191.166	1.15e-10	0.724403	6.92e-05	0.049355	-0.00285606	0.645147	chr4	11430724	HS3ST1	TSS200	Other Inactive
cg13824009	189.261	5.59e-11	-0.798792	3.09e-05	0.0422111	-0.0121211	0.129754	chr9	136547862	SARDH;SARDH	Body;Body	Other Inactive
cg13831216	191.059	1.1e-10	1.04452	6.62e-05	0.049355	0.00712558	0.139998	chr7	69778639	AUTS2;AUTS2	Body;Body	Other Inactive
cg13895441	184.434	8.99e-12	1.21714	4.03e-06	0.0305244	0.014208	0.002863	chr9	3741918			Other Inactive
cg13898430	188.981	5.03e-11	-1.99478	2.74e-05	0.0402204	-0.00777115	0.000786681	chr1	25292274	RUNX3	TSS1500	Other Inactive
cg13957745	191.153	1.14e-10	1.00172	6.89e-05	0.049355	0.0153711	0.00139359	chr5	41507788	PLCXD3	Body	Other Inactive
cg13966575	190.282	8.21e-11	1.77236	4.76e-05	0.0458847	0.00662026	0.00906562	chr8	127592341			Other Inactive
cg14014796	183.706	6.82e-12	1.31297	2.97e-06	0.0305244	0.00638858	0.118951	chr2	45029977			Other Inactive
cg14089982	188.005	3.48e-11	0.924906	1.81e-05	0.0393327	-0.00315779	0.566822	chr7	2465695	CHST12	5'UTR	Other Inactive
cg14097773	189.457	6.02e-11	0.993352	3.35e-05	0.0435337	0.00490153	0.32249	chr13	114123258	DCUN1D2	Body	Other Inactive
cg14127954	181.299	2.73e-12	2.35469	1.08e-06	0.0305244	0.000826777	0.774756	chr21	35736252	KCNE2	TSS200	Other Inactive
cg14143509	179.193	1.22e-12	1.91353	4.5e-07	0.0305244	0.00601563	0.079378	chr3	126074910	KLF15	5'UTR	Other Inactive
cg14155027	188.436	4.09e-11	1.186	2.18e-05	0.0400437	0.0089997	0.0342459	chr4	106888581	NPNT	Body	Other Inactive
cg14232108	190.608	9.29e-11	-0.931915	5.46e-05	0.0476759	-0.0179491	0.00190415	chr9	33202784			Other Inactive
cg14252164	186.256	1.79e-11	-0.960113	8.68e-06	0.0341747	-0.00825348	0.14531	chr6	44019598			Other Inactive
cg14309093	190.387	8.54e-11	1.14266	4.97e-05	0.046166	0.0104123	0.0211169	chr10	133529722			Other Inactive
cg14497919	188.978	5.02e-11	-0.302057	2.74e-05	0.0402204	0.00596751	0.746673	chr8	28480141			Other Inactive
cg14662750	190.682	9.55e-11	1.26339	5.64e-05	0.0476759	0.00960791	0.0194977	chr6	15280024	JARID2	Body	Other Inactive
cg14740771	184.683	9.88e-12	0.784772	4.48e-06	0.0305244	0.0135784	0.0405683	chr1	207262428	C4BPB;C4BPB;C4BPB;C4BPB;C4BPB	5'UTR;TSS200;5'UTR;TSS200;TSS200	Other Inactive
cg14785392	190.481	8.85e-11	1.43852	5.17e-05	0.0467302	0.0069883	0.0394005	chr5	61180442			Other Inactive
cg14792155	190.128	7.75e-11	-0.803896	4.46e-05	0.0458847	-0.0086604	0.161331	chr15	42289618	PLA2G4E	Body	Other Inactive
cg14813485	188.123	3.64e-11	1.6479	1.91e-05	0.0397649	0.00181404	0.562059	chr2	196460621			Other Inactive
cg14829063	188.742	4.6e-11	-0.786637	2.48e-05	0.0402204	-0.0107402	0.0592278	chr11	70731587	SHANK2	Body	Other Inactive
cg14850784	191.246	1.18e-10	0.845223	7.16e-05	0.0496809	0.00615176	0.273146	chr16	1430103	UNKL	TSS1500	Other Inactive
cg14984649	187.05	2.42e-11	0.79123	1.21e-05	0.0349793	0.0104139	0.118821	chr1	85101435	C1orf180	TSS1500	Other Inactive
cg15027815	189.94	7.22e-11	-0.928927	4.11e-05	0.0457536	-0.0109387	0.0253385	chr1	202131184	PTPN7	TSS1500	Other Inactive
cg15036529	187.898	3.34e-11	-0.971163	1.73e-05	0.0387098	-0.0024464	0.651656	chr1	158900644	PYHIN1;PYHIN1;PYHIN1;PYHIN1	TSS1500;TSS1500;TSS1500;TSS1500	Other Inactive
cg15066337	190.44	8.72e-11	1.48269	5.09e-05	0.0463938	0.00535824	0.113445	chr3	190105668	CLDN16	TSS200	Other Inactive
cg15112369	185.464	1.33e-11	-0.803811	6.22e-06	0.0312211	-0.00837653	0.265513	chr11	34195914	ABTB2	Body	Other Inactive
cg15417244	186.755	2.17e-11	1.12778	1.07e-05	0.0349793	0.0177147	7.67036e-05	chr12	41831558	PDZRN4;PDZRN4;PDZRN4	5'UTR;Body;1stExon	Other Inactive
cg15630743	190.719	9.68e-11	-1.69817	5.73e-05	0.0481797	-0.0057002	0.0634585	chr10	134863617			Other Inactive
cg15726896	187.652	3.04e-11	-0.51173	1.56e-05	0.0370435	-0.0164201	0.0978106	chr10	35090668	PARD3	Body	Other Inactive
cg15826891	188.97	5.01e-11	-0.699752	2.73e-05	0.0402204	-0.00143949	0.847942	chr11	122037845	LOC399959	Body	Other Inactive
cg15839752	183.803	7.07e-12	-0.971703	3.09e-06	0.0305244	-0.0170509	0.00281286	chr12	6933689	GPR162;GPR162	Body;Body	Other Inactive
cg15854394	190.529	9.01e-11	1.81503	5.28e-05	0.0470607	-0.00019936	0.947016	chr8	22769830	PEBP4	Body	Other Inactive
cg15954887	191.284	1.2e-10	-1.01123	7.28e-05	0.0498891	-0.00165373	0.731368	chr6	26330553			Other Inactive
cg16149164	190.548	9.08e-11	-0.912635	5.32e-05	0.047158	-0.00815045	0.139723	chr14	105617308	JAG2;JAG2	Body;Body	Other Inactive
cg16266669	188.017	3.49e-11	-1.71226	1.82e-05	0.0393327	-0.00680297	0.0138539	chr1	1144558			Other Inactive
cg16358924	190.342	8.4e-11	-0.745157	4.88e-05	0.0458847	-0.0116225	0.152205	chr3	114036595	MIR568	TSS1500	Other Inactive
cg16521605	189.602	6.36e-11	0.790071	3.57e-05	0.0435337	0.0135501	0.0172182	chr19	46363340	SYMPK	5'UTR	Other Inactive
cg16527105	190.878	1.03e-10	0.795235	6.12e-05	0.049355	-0.00464189	0.461953	chr12	105420356	ALDH1L2;ALDH1L2	Body;Body	Other Inactive
cg16590691	189.817	6.89e-11	0.746663	3.9e-05	0.0453066	0.0129706	0.046339	chr14	92507778	TRIP11	TSS1500	Other Inactive
cg16623153	183.045	5.3e-12	0.997789	2.25e-06	0.0305244	0.00955503	0.0328417	chr19	18798504	CRTC1;CRTC1	Body;Body	Other Inactive
cg16654610	191.025	1.09e-10	1.00398	6.52e-05	0.049355	0.00894998	0.0415982	chr4	471390	ZNF721	5'UTR	Other Inactive
cg16774528	179.241	1.24e-12	-0.623216	4.59e-07	0.0305244	-0.0125097	0.160559	chr14	51288907	NIN;NIN;NIN;NIN	5'UTR;5'UTR;Body;5'UTR	Other Inactive
cg16845126	189.737	6.69e-11	-2.06654	3.77e-05	0.0441678	-0.00785714	0.00286244	chr2	238773788	RAMP1	Body	Other Inactive
cg16878214	189.995	7.37e-11	1.32234	4.21e-05	0.0457536	0.00830491	0.0100273	chr8	96167001	PLEKHF2	Body	Other Inactive
cg16919680	188.367	3.99e-11	-0.619435	2.11e-05	0.0399772	-0.0122869	0.126554	chr12	53230033			Other Inactive
cg17111166	181.997	3.56e-12	1.90137	1.45e-06	0.0305244	0.00513517	0.0689784	chr11	93916953			Other Inactive
cg17128767	189.306	5.69e-11	-0.635708	3.14e-05	0.0425394	-0.0187674	0.0111169	chr4	72686016			Other Inactive
cg17433546	189.006	5.08e-11	0.975889	2.77e-05	0.0402204	0.00467025	0.265752	chr12	107352801	C12orf23	5'UTR	Other Inactive
cg17478203	190.251	8.12e-11	-0.954989	4.69e-05	0.0458847	-0.00769167	0.11895	chr17	40438393	STAT5A	TSS1500	Other Inactive
cg17733702	189.952	7.25e-11	1.07043	4.13e-05	0.0457536	0.00903725	0.0295239	chr1	154843122	KCNN3	TSS1500	Other Inactive
cg17832364	188.591	4.34e-11	1.07787	2.32e-05	0.0401511	0.00972193	0.0469988	chr10	94847294			Other Inactive
cg17841267	190.56	9.12e-11	-1.20471	5.35e-05	0.0472658	-0.00921352	0.0421442	chr10	112117449			Other Inactive
cg17980508	189.511	6.14e-11	0.773034	3.43e-05	0.0435337	0.018133	0.00726167	chr1	79085713	IFI44L	TSS1500	Other Inactive
cg18025409	185.772	1.49e-11	-0.726814	7.07e-06	0.0329621	-0.00921313	0.228052	chr1	8001046	TNFRSF9	TSS200	Other Inactive
cg18112235	188.79	4.68e-11	1.28181	2.53e-05	0.0402204	0.00963505	0.00970535	chr2	196451226			Other Inactive
cg18174828	186.025	1.64e-11	0.902623	7.87e-06	0.033299	0.0138271	0.0254739	chr5	31656228			Other Inactive
cg18601596	187.188	2.55e-11	-1.0645	1.29e-05	0.0349793	-0.00402722	0.412744	chr6	39283313	KCNK16;KCNK16;KCNK17;KCNK16;KCNK17	Body;Body;TSS1500;Body;TSS1500	Other Inactive
cg18634709	189.086	5.23e-11	0.811717	2.87e-05	0.0408791	0.0126764	0.0245085	chr4	6907396			Other Inactive
cg18708504	190.81	1e-10	-0.754107	5.95e-05	0.0492673	-0.000851703	0.88044	chr6	33715942	IP6K3;IP6K3	TSS1500;TSS1500	Other Inactive
cg18717067	189.641	6.45e-11	-0.59331	3.62e-05	0.0435868	-0.0142007	0.0802407	chr10	5485554	NET1	Body	Other Inactive
cg18933943	190.525	9e-11	-0.60439	5.27e-05	0.0470607	-0.0108648	0.187295	chr4	157770752	PDGFC	Body	Other Inactive
cg18995031	190.54	9.05e-11	1.85769	5.31e-05	0.0471264	0.00541505	0.0254909	chr13	114780876	RASA3	Body	Other Inactive
cg19061270	190.143	7.79e-11	-1.14644	4.48e-05	0.0458847	-0.010289	0.00841511	chr19	17010645	CPAMD8	Body	Other Inactive
cg19142141	189.509	6.14e-11	0.766913	3.43e-05	0.0435337	0.0234514	0.000139631	chr17	17855059	TOM1L2;TOM1L2	Body;Body	Other Inactive
cg19257384	186.687	2.11e-11	0.915879	1.04e-05	0.0349793	0.00383023	0.512323	chr3	193489034			Other Inactive
cg19315453	190.434	8.7e-11	0.394743	5.07e-05	0.0463938	0.00991503	0.407059	chr1	100678767	DBT	Body	Other Inactive
cg19368966	188.1	3.61e-11	-0.294209	1.89e-05	0.0396669	-0.00336751	0.82997	chr1	10458856	PGD	TSS1500	Other Inactive
cg19506253	189.601	6.36e-11	-0.810728	3.56e-05	0.0435337	-0.0181251	0.00348182	chr2	158301839	CYTIP	TSS1500	Other Inactive
cg19578305	188.353	3.97e-11	1.77977	2.1e-05	0.0399772	0.00300257	0.245597	chr2	213548986			Other Inactive
cg19596804	186.525	1.99e-11	-0.618039	9.72e-06	0.0349793	-0.0094941	0.215729	chr1	238540640			Other Inactive
cg19602694	189.655	6.48e-11	1.30307	3.65e-05	0.0435868	0.00925481	0.00275225	chr1	95783866			Other Inactive
cg19633435	187.788	3.21e-11	1.07365	1.66e-05	0.0380076	0.0146291	0.00375188	chr15	63600935	APH1B;APH1B	3'UTR;3'UTR	Other Inactive
cg19728345	182.66	4.58e-12	-1.5225	1.92e-06	0.0305244	-0.00358375	0.264729	chr5	1394320	SLC6A3	3'UTR	Other Inactive
cg19828516	191.293	1.2e-10	-1.10999	7.31e-05	0.0498891	-0.0132327	0.000682967	chr14	105531855	GPR132	TSS200	Other Inactive
cg19839601	189.013	5.09e-11	1.08942	2.78e-05	0.0402204	0.00905388	0.0502784	chr4	134459203			Other Inactive
cg19898394	188.526	4.24e-11	-1.07908	2.26e-05	0.0400437	-0.0160012	0.000620094	chr13	113820695	PROZ	Body	Other Inactive
cg19928493	188.544	4.27e-11	-1.45495	2.28e-05	0.0400437	-0.00653265	0.0507459	chr15	87667390			Other Inactive
cg20012607	186.659	2.09e-11	-1.39252	1.03e-05	0.0349793	-0.00374637	0.323608	chr13	100085455			Other Inactive
cg20028019	190.814	1e-10	-1.05021	5.96e-05	0.0492673	-0.00761472	0.114535	chr17	36622972	ARHGAP23	Body	Other Inactive
cg20148850	189.858	7e-11	-3.45468	3.97e-05	0.0456191	-0.00259212	0.106615	chr6	10422227			Other Inactive
cg20439030	185.257	1.23e-11	0.677618	5.7e-06	0.0305244	0.0137242	0.0621759	chr19	34359847			Other Inactive
cg20460514	190.058	7.55e-11	1.29846	4.32e-05	0.0458847	0.00731144	0.0475887	chr2	11917490	LPIN1	Body	Other Inactive
cg20560075	187.4	2.77e-11	0.257792	1.41e-05	0.0363129	-0.0236321	0.252449	chr5	146257484	PPP2R2B;PPP2R2B;PPP2R2B;PPP2R2B;PPP2R2B;PPP2R2B;PPP2R2B	Body;Body;Body;5'UTR;Body;Body;Body	Other Inactive
cg20643991	190.218	8.02e-11	1.1461	4.63e-05	0.0458847	0.0123724	0.00263949	chr5	121690136	SNCAIP	5'UTR	Other Inactive
cg20658635	190.634	9.38e-11	1.04227	5.52e-05	0.0476759	0.0118195	0.0103471	chr15	26877820	GABRB3;GABRB3	Body;Body	Other Inactive
cg20703122	190.955	1.06e-10	-0.986422	6.33e-05	0.049355	-0.0087195	0.0597074	chr15	28339563	OCA2	5'UTR	Other Inactive
cg20788020	188.678	4.49e-11	-0.550953	2.41e-05	0.0401511	-0.00785694	0.338422	chr8	105677501			Other Inactive
cg20948923	190.307	8.29e-11	1.33653	4.81e-05	0.0458847	0.00902976	0.0343364	chr14	28081449			Other Inactive
cg21002575	189.103	5.27e-11	0.778811	2.89e-05	0.0408791	-0.00034602	0.954459	chr1	234209936	SLC35F3	Body	Other Inactive
cg21012737	187.806	3.23e-11	-1.09304	1.67e-05	0.0380264	-0.0105662	0.0218816	chr14	105393171	PLD4	5'UTR	Other Inactive
cg21019662	187.179	2.55e-11	1.386	1.28e-05	0.0349793	0.00690566	0.0247071	chr12	107176420	RIC8B	Body	Other Inactive
cg21048700	191.121	1.13e-10	-1.20751	6.79e-05	0.049355	-0.0070761	0.05903	chr2	189762162			Other Inactive
cg21182263	190.603	9.27e-11	-1.83696	5.45e-05	0.0476759	-0.000183287	0.945685	chr12	53200975	KRT4	Body	Other Inactive
cg21483929	184.583	9.52e-12	1.0351	4.29e-06	0.0305244	0.00427396	0.451593	chr13	20392406			Other Inactive
cg21745164	190.224	8.04e-11	0.925147	4.64e-05	0.0458847	-0.00328535	0.56057	chr16	23765304	CHP2	TSS1500	Other Inactive
cg21861305	187.168	2.54e-11	-0.517684	1.27e-05	0.0349793	-0.00783766	0.43403	chr1	117295987	CD2	TSS1500	Other Inactive
cg21898884	188.338	3.95e-11	-0.64456	2.09e-05	0.0399772	-0.0162757	0.0462618	chr6	22568278	HDGFL1	TSS1500	Other Inactive
cg21925688	190.66	9.47e-11	0.921733	5.58e-05	0.0476759	-0.00504281	0.315596	chr17	78607368	RPTOR;RPTOR	Body;Body	Other Inactive
cg22449698	188.675	4.48e-11	1.09187	2.41e-05	0.0401511	0.00433816	0.34202	chr2	85896539	SFTPB;SFTPB	TSS1500;TSS1500	Other Inactive
cg22491058	190.009	7.41e-11	1.32944	4.24e-05	0.0457536	0.00390334	0.301891	chr1	207277466	C4BPA	TSS200	Other Inactive
cg22529664	190.137	7.78e-11	1.26322	4.47e-05	0.0458847	0.0110566	0.00854755	chr8	37418924			Other Inactive
cg22605936	183.193	5.61e-12	0.70412	2.4e-06	0.0305244	0.0177898	0.0158982	chr7	75296038	HIP1	Body	Other Inactive
cg22691587	185.097	1.16e-11	1.21358	5.33e-06	0.0305244	0.0081729	0.0412209	chr1	40349894	TRIT1	TSS1500	Other Inactive
cg22692507	189.35	5.78e-11	1.34943	3.2e-05	0.0425513	0.0119192	0.00119287	chr5	81446503	ATG10;ATG10	Body;Body	Other Inactive
cg22903457	190.497	8.91e-11	-0.827512	5.21e-05	0.0467928	-0.00961628	0.128586	chr2	5732815			Other Inactive
cg22927076	189.592	6.33e-11	-2.80546	3.55e-05	0.0435337	-0.00472411	0.00767118	chr12	131849082			Other Inactive
cg22973012	186.736	2.15e-11	0.732481	1.06e-05	0.0349793	0.00201586	0.761629	chr6	168760457			Other Inactive
cg22990475	190.02	7.44e-11	0.938526	4.26e-05	0.0457536	0.0158377	0.00114502	chr2	33829748			Other Inactive
cg23032427	185.428	1.31e-11	2.26299	6.12e-06	0.0312211	0.000960979	0.706013	chr15	76635953			Other Inactive
cg23036340	189.727	6.66e-11	1.1235	3.76e-05	0.0441678	0.0114692	0.016641	chr15	69379197	MIR548H4;TMEM84	Body;Body	Other Inactive
cg23205387	190.91	1.04e-10	0.602083	6.21e-05	0.049355	0.00372713	0.625365	chr7	152623043			Other Inactive
cg23263051	185.197	1.2e-11	-0.306637	5.56e-06	0.0305244	-0.00388331	0.806346	chr17	74733425	MIR636;SFRS2;MFSD11	TSS1500;TSS200;TSS1500	Other Inactive
cg23512231	188.948	4.97e-11	-0.635695	2.7e-05	0.0402204	-0.0117456	0.106308	chr17	61538215			Other Inactive
cg23530553	184.223	8.3e-12	1.39993	3.69e-06	0.0305244	0.00695087	0.0323896	chr17	46622536	HOXB2	TSS200	Other Inactive
cg23696886	190.452	8.75e-11	-0.868015	5.11e-05	0.0463938	-0.0196853	0.000114556	chr8	22437193	PDLIM2;PDLIM2;PDLIM2	TSS1500;TSS1500;5'UTR	Other Inactive
cg24115681	191.185	1.15e-10	-0.610814	6.98e-05	0.0496315	-0.0231454	0.00224677	chr7	114566161	MDFIC;MDFIC	Body;Body	Other Inactive
cg24171453	182.95	5.11e-12	2.10549	2.16e-06	0.0305244	0.0065521	0.02162	chr14	78079686	SPTLC2	Body	Other Inactive
cg24477315	189.142	5.34e-11	1.01589	2.93e-05	0.0411753	0.000957138	0.848845	chr1	164570052	PBX1	Body	Other Inactive
cg24585690	172.575	9.63e-14	-0.777562	2.87e-08	0.0092191	-0.0166535	0.0238318	chr5	135231514	IL9;IL9	1stExon;5'UTR	Other Inactive
cg24664689	188.851	4.79e-11	-1.25008	2.59e-05	0.0402204	-0.00950536	0.0200637	chr8	11058690	XKR6	1stExon	Other Inactive
cg24678137	190.86	1.02e-10	0.695496	6.08e-05	0.049355	0.00460062	0.522894	chr11	7273735	SYT9	Body	Other Inactive
cg24699271	189.715	6.63e-11	0.8362	3.74e-05	0.0441678	0.0111593	0.0464602	chr3	4638584	ITPR1;ITPR1;ITPR1	Body;Body;Body	Other Inactive
cg24746938	191.119	1.13e-10	1.25129	6.79e-05	0.049355	-0.00388835	0.392918	chr2	225543274			Other Inactive
cg24865495	187.35	2.72e-11	0.802493	1.38e-05	0.0363129	0.0103931	0.0538488	chr11	63912769	MACROD1	Body	Other Inactive
cg25031777	189.33	5.74e-11	1.90801	3.18e-05	0.0425394	0.0035889	0.1976	chr1	164528501	PBX1	TSS1500	Other Inactive
cg25436152	183.924	7.41e-12	-1.79175	3.26e-06	0.0305244	-0.0019329	0.576934	chr17	954490	ABR;ABR;ABR	Body;Body;Body	Other Inactive
cg25467833	185.922	1.58e-11	-0.738288	7.54e-06	0.0330662	-0.0095138	0.136612	chr1	212335061			Other Inactive
cg25561639	189.916	7.16e-11	0.911056	4.07e-05	0.0457536	0.00783953	0.225075	chr5	116553827			Other Inactive
cg25616514	191.067	1.1e-10	-1.54505	6.64e-05	0.049355	-0.0127588	1.39733e-05	chr3	11798996			Other Inactive
cg25668878	184.541	9.36e-12	1.02645	4.22e-06	0.0305244	0.00258109	0.638402	chr3	46256527			Other Inactive
cg25671837	187.657	3.05e-11	-0.760073	1.57e-05	0.0370435	-0.0133378	0.039577	chr6	127513912	RSPO3	Body	Other Inactive
cg25676786	188.295	3.88e-11	-0.712109	2.05e-05	0.0399772	-0.00962232	0.22879	chr19	10491363	TYK2	TSS200	Other Inactive
cg25697881	185.972	1.61e-11	-1.30982	7.7e-06	0.0330662	-0.00459182	0.278089	chr8	142517341	FLJ43860	TSS200	Other Inactive
cg25767433	187.449	2.82e-11	-1.12377	1.43e-05	0.0363149	-0.0149878	0.00022482	chr6	33386985	CUTA;CUTA;SYNGAP1;CUTA;CUTA;CUTA	TSS1500;TSS1500;TSS1500;TSS1500;TSS1500;TSS1500	Other Inactive
cg25883405	190.176	7.89e-11	-0.741344	4.55e-05	0.0458847	-0.0136241	0.0226153	chr7	104865796	SRPK2;SRPK2	Body;Body	Other Inactive
cg25961567	189.472	6.05e-11	-1.1072	3.37e-05	0.0435337	-0.0139223	0.00630038	chr2	106363603	NCK2;NCK2	5'UTR;5'UTR	Other Inactive
cg25977879	188.858	4.8e-11	0.672018	2.6e-05	0.0402204	0.0177427	0.0224421	chr12	133085193	FBRSL1	Body	Other Inactive
cg26057765	188.897	4.87e-11	1.76491	2.64e-05	0.0402204	0.00514076	0.0430462	chr7	91513110			Other Inactive
cg26121639	188.468	4.14e-11	-0.571066	2.21e-05	0.0400437	-0.0130826	0.107704	chr10	131639315	EBF3	Body	Other Inactive
cg26281051	187.431	2.8e-11	1.14248	1.42e-05	0.0363129	0.0113479	0.0104413	chr20	207803	DEFB129	TSS200	Other Inactive
cg26320830	185.237	1.22e-11	1.26915	5.65e-06	0.0305244	0.00469042	0.295238	chr4	165304394	MARCH1;MARCH1	1stExon;5'UTR	Other Inactive
cg26396443	184.486	9.17e-12	-1.88431	4.12e-06	0.0305244	-0.008278	0.00490055	chr14	99729005	BCL11B;BCL11B	Body;Body	Other Inactive
cg26481302	189.955	7.26e-11	-0.505633	4.14e-05	0.0457536	-0.0257276	0.0047969	chr6	138795213	NHSL1;NHSL1	Body;Body	Other Inactive
cg26560699	190.89	1.03e-10	-0.911799	6.16e-05	0.049355	-0.0026836	0.632158	chr5	171918659			Other Inactive
cg26615224	189.964	7.29e-11	-0.749656	4.16e-05	0.0457536	-0.023872	0.000231437	chr19	1621124	TCF3;TCF3	Body;Body	Other Inactive
cg26682517	187.661	3.05e-11	2.00047	1.57e-05	0.0370435	0.00261661	0.322311	chr7	24957603	OSBPL3;OSBPL3;OSBPL3;OSBPL3	5'UTR;5'UTR;5'UTR;5'UTR	Other Inactive
cg26729101	189.6	6.35e-11	1.08982	3.56e-05	0.0435337	0.00864622	0.0571414	chr16	229500	HBQ1	TSS1500	Other Inactive
cg26786407	183.272	5.78e-12	-1.01232	2.48e-06	0.0305244	-0.0175973	0.00207093	chr1	3415673	MEGF6	Body	Other Inactive
cg26816636	190.242	8.09e-11	1.55264	4.68e-05	0.0458847	-0.00201857	0.531073	chr5	179495386	RNF130	Body	Other Inactive
cg26866014	190.762	9.84e-11	0.580425	5.83e-05	0.0488136	0.023843	0.00146086	chr7	148287712	C7orf33;C7orf33	1stExon;5'UTR	Other Inactive
cg26880806	185.163	1.19e-11	-1.47013	5.48e-06	0.0305244	-0.00185216	0.648541	chr2	98262454	COX5B	TSS200	Other Inactive
cg26955491	187.658	3.05e-11	-0.515351	1.57e-05	0.0370435	-0.008962	0.367283	chr12	10153316	CLEC1B;CLEC1B	TSS1500;TSS1500	Other Inactive
cg26979299	187.838	3.27e-11	0.882819	1.69e-05	0.0382614	0.0101057	0.0623518	chr16	88024061	BANP;BANP	Body;Body	Other Inactive
cg26999423	180.65	2.13e-12	-1.06395	8.26e-07	0.0305244	-0.00870789	0.120125	chr17	10017891	GAS7	Body	Other Inactive
cg27012291	191.029	1.09e-10	0.689294	6.53e-05	0.049355	0.0147859	0.0216236	chr18	77463180	CTDP1;CTDP1	Body;Body	Other Inactive
cg27031632	183.355	5.97e-12	0.826066	2.56e-06	0.0305244	0.0120807	0.0930059	chr12	57522318	LRP1;LRP1	5'UTR;1stExon	Other Inactive
cg27205928	191.286	1.2e-10	-0.501419	7.29e-05	0.0498891	-0.0147397	0.127028	chr7	1062652	C7orf50;C7orf50;C7orf50;MIR339	Body;Body;Body;Body	Other Inactive
cg27213386	189.541	6.21e-11	0.814627	3.47e-05	0.0435337	0.022979	0.000165657	chr15	69636541	PAQR5;PAQR5	5'UTR;5'UTR	Other Inactive
cg27285599	190.67	9.51e-11	0.799599	5.61e-05	0.0476759	0.0167619	0.00359818	chr17	80798023	TBCD;ZNF750	Body;TSS200	Other Inactive
cg27374758	184.453	9.06e-12	1.04059	4.07e-06	0.0305244	0.0146421	0.00188918	chr3	121675259			Other Inactive
cg27376924	191.233	1.17e-10	-0.892606	7.12e-05	0.0496809	-0.00100326	0.856838	chr9	124889202			Other Inactive
cg27433395	191.245	1.18e-10	-0.583191	7.16e-05	0.0496809	-0.00317598	0.698417	chr15	40624990	C15orf52	3'UTR	Other Inactive
cg27469925	187	2.38e-11	0.771048	1.19e-05	0.0349793	0.0131785	0.0432692	chr12	93180778	EEA1	Body	Other Inactive
cg27478659	191.246	1.18e-10	-1.71201	7.16e-05	0.0496809	-0.0055533	0.0671074	chr17	39769012	KRT16;KRT16	1stExon;5'UTR	Other Inactive
cg27512316	188.268	3.84e-11	-0.794135	2.03e-05	0.0399772	-0.00541795	0.36865	chr8	27516631	SCARA3;SCARA3	Body;Body	Other Inactive
cg27543334	184.449	9.04e-12	-1.29726	4.06e-06	0.0305244	-0.00555063	0.229226	chr1	31173966			Other Inactive
cg27598026	191.045	1.09e-10	-0.503579	6.58e-05	0.049355	-0.000737509	0.949254	chr12	70661041	CNOT2	5'UTR	Other Inactive
cg27634151	188.533	4.25e-11	0.755817	2.27e-05	0.0400437	0.00798122	0.206914	chr11	94134646	GPR83	TSS200	Other Inactive
cg27639897	185.004	1.12e-11	0.573642	5.12e-06	0.0305244	0.0143069	0.141962	chr2	3464111	TTC15	Body	Other Inactive
cg27640064	186.906	2.3e-11	-1.28948	1.14e-05	0.0349793	-0.00403895	0.308118	chr7	4752983	FOXK1	Body	Other Inactive
ch.14.471449F	187.927	3.38e-11	-1.7157	1.76e-05	0.0389135	-0.00643255	0.0525299	chr14	45480793	FAM179B	Body	Other Inactive
ch.19.11892768R	186.919	2.31e-11	-0.589588	1.15e-05	0.0349793	-0.01101	0.180237	chr19	12031768			Other Inactive
ch.4.90357449R	186.88	2.27e-11	-0.62232	1.13e-05	0.0349793	-0.0104353	0.192444	chr4	90138426			Other Inactive
ch.5.2522686R	188.825	4.74e-11	-1.02489	2.56e-05	0.0402204	-0.0107862	0.0353513	chr5	136687328	SPOCK1	Body	Other Inactive
ch.9.7776528F	187.559	2.94e-11	-0.632188	1.5e-05	0.0370435	-0.00754718	0.368748	chr9	7786528			Other Inactive
