# Supplementary material for: Kidney cytosine methylation changes improve renal function decline estimation in patients with diabetic kidney disease
Source: Nat Commun. 2019 Jun 5;10:2461. doi: 10.1038/s41467-019-10378-8 (PMC6549146; doi:10.1038/s41467-019-10378-8)
Supplement: Supplementary file 7 — Supplementary Data 4 [file 41467_2019_10378_MOESM7_ESM.xlsx]

## Sheet: supplementary_data4
Methylation.Probe	AICa	model_pvaluea	probe_model_betaa	probe_model_pvaluea	probe_model_FDRa	probe_interstitialfibrosis_betab	probe_interstitialfibrosis_pvalueb	chr	Position	Refgene.Name	Refgene.Group	Kidney.Regulatory.Region
cg02455392	186.447	3.29e-11	1.20518	7.44e-06	0.0486947	0.0106629	0.014813	chr1	232514215			Other Inactive
cg02672332	183.799	1.23e-11	-0.947608	2.5e-06	0.0486947	-0.0143207	0.00585988	chr10	134723970			Other Inactive
cg02742418	184.872	1.83e-11	-0.452323	3.89e-06	0.0486947	-0.0168832	0.184516	chr12	129280388	SLC15A4	Body	Enhancer
cg02988698	183.319	1.03e-11	-1.76361	2.05e-06	0.0480215	-0.00272232	0.407634	chr16	17463620	XYLT1	Body	Other Inactive
cg03960279	186.792	3.73e-11	-0.995387	8.58e-06	0.0486947	-0.00975752	0.0884662	chr15	80541641			Other Inactive
cg04002454	185.981	2.77e-11	-0.68199	6.14e-06	0.0486947	-0.0228305	0.00278453	chr2	231191893	SP140L;SP140L	5'UTR;1stExon	Transcribed
cg04151469	187.028	4.07e-11	0.522754	9.46e-06	0.0486947	0.00413013	0.697935	chr7	101901764	CUX1;CUX1	Body;Body	Other Inactive
cg04410756	181.522	5.28e-12	1.90117	9.79e-07	0.0480215	0.00479348	0.0698022	chr1	78956268	PTGFR;PTGFR	TSS1500;TSS1500	Other Inactive
cg04734784	183.931	1.29e-11	2.06873	2.64e-06	0.0486947	0.00712548	0.00568437	chr17	75251087			Other Inactive
cg04780984	187.087	4.16e-11	0.958142	9.7e-06	0.0486947	0.0119894	0.0267728	chr17	56454528	RNF43	Body	Enhancer
cg05308317	186.74	3.66e-11	1.08166	8.4e-06	0.0486947	0.00464698	0.294401	chr14	102053958			Other Inactive
cg06788764	181.599	5.43e-12	1.22718	1.01e-06	0.0480215	0.0143939	0.00108661	chr1	19756350	CAPZB	Body	Enhancer
cg07260806	186.328	3.15e-11	1.45674	7.09e-06	0.0486947	0.00337505	0.371084	chr6	142335484			Other Inactive
cg07639783	184.89	1.85e-11	-1.36915	3.92e-06	0.0486947	-0.010219	0.0119584	chr7	1610747	PSMG3;KIAA1908;KIAA1908;KIAA1908;PSMG3	TSS1500;Body;Body;Body;TSS1500	Other Inactive
cg07997682	187.18	4.31e-11	0.718525	1.01e-05	0.0486947	-0.00725288	0.399106	chr22	41418886			Promoter
cg08545123	185.663	2.46e-11	1.03822	5.38e-06	0.0486947	0.0163534	0.00237095	chr4	16900254	LDB2;LDB2;LDB2;LDB2	1stExon;1stExon;5'UTR;5'UTR	Other Inactive
cg10299448	183.368	1.05e-11	-0.724804	2.09e-06	0.0480215	-0.0277006	0.000160574	chr17	10018532	GAS7	Body	Other Inactive
cg10523671	183.292	1.02e-11	1.09993	2.03e-06	0.0480215	0.0103721	0.0513241	chr3	121612956	SLC15A2;SLC15A2	TSS1500;TSS1500	Other Inactive
cg10938046	187.19	4.33e-11	1.21816	1.01e-05	0.0486947	0.0114239	0.00848499	chr6	43969577	C6orf223	Body	Enhancer
cg10938393	186.39	3.22e-11	0.809778	7.27e-06	0.0486947	0.0140155	0.0335217	chr5	32171158	GOLPH3	Body	Other Inactive
cg11012543	182.777	8.42e-12	-1.83696	1.64e-06	0.0480215	-0.00641971	0.0302903	chr3	52231691	ALAS1;ALAS1	TSS1500;TSS1500	Promoter
cg11229399	186.307	3.12e-11	-2.50223	7.03e-06	0.0486947	-0.000570685	0.796261	chr1	228689056			Other Inactive
cg11611127	186.283	3.09e-11	-0.723987	6.96e-06	0.0486947	-0.0100278	0.150002	chr7	34084760	BMPER	Body	Other Inactive
cg13252700	183.687	1.18e-11	-2.0329	2.38e-06	0.0486947	-0.00562819	0.0780401	chr14	104690882			Other Inactive
cg13348062	185.593	2.4e-11	-0.834972	5.23e-06	0.0486947	-0.00989721	0.151901	chr12	125599624	AACS	Body	Transcribed
cg13895441	184.652	1.69e-11	1.2235	3.55e-06	0.0486947	0.014208	0.002863	chr9	3741918			Other Inactive
cg14014796	184.89	1.85e-11	1.30206	3.91e-06	0.0486947	0.00638857	0.118951	chr2	45029977			Other Inactive
cg14127954	183.299	1.02e-11	2.35507	2.03e-06	0.0480215	0.000826777	0.774756	chr21	35736252	KCNE2	TSS200	Other Inactive
cg14143509	180.704	3.89e-12	1.89516	7e-07	0.0480215	0.00601563	0.079378	chr3	126074910	KLF15	5'UTR	Other Inactive
cg14740771	186.456	3.3e-11	0.776189	7.47e-06	0.0486947	0.0135784	0.0405683	chr1	207262428	C4BPB;C4BPB;C4BPB;C4BPB;C4BPB	5'UTR;TSS200;5'UTR;TSS200;TSS200	Other Inactive
cg15112369	187.117	4.21e-11	-0.794419	9.82e-06	0.0486947	-0.00837653	0.265513	chr11	34195914	ABTB2	Body	Other Inactive
cg15497818	186.185	2.98e-11	1.66732	6.68e-06	0.0486947	0.0029723	0.359993	chr6	31603011	BAT2	Body	Transcribed
cg15839752	185.795	2.58e-11	-0.968633	5.69e-06	0.0486947	-0.0170509	0.00281286	chr12	6933689	GPR162;GPR162	Body;Body	Other Inactive
cg15915361	186.206	3.01e-11	1.43776	6.74e-06	0.0486947	0.00483875	0.142648	chr12	46855182			Enhancer
cg16623153	184.761	1.76e-11	1.02574	3.71e-06	0.0486947	0.00955503	0.0328417	chr19	18798504	CRTC1;CRTC1	Body;Body	Other Inactive
cg16774528	179.554	2.53e-12	-0.624136	4.37e-07	0.0468215	-0.0125097	0.160559	chr14	51288907	NIN;NIN;NIN;NIN	5'UTR;5'UTR;Body;5'UTR	Other Inactive
cg16832958	185.205	2.08e-11	1.05889	4.46e-06	0.0486947	0.0125712	0.0298002	chr10	126479779	METTL10	Body	Promoter
cg17111166	182.967	9.04e-12	2.02593	1.77e-06	0.0480215	0.00513517	0.0689784	chr11	93916953			Other Inactive
cg18174828	186.855	3.82e-11	0.899089	8.81e-06	0.0486947	0.0138271	0.0254739	chr5	31656228			Other Inactive
cg19728345	184.168	1.41e-11	-1.50659	2.91e-06	0.0486947	-0.00358375	0.264729	chr5	1394320	SLC6A3	3'UTR	Other Inactive
cg19752143	187.058	4.12e-11	0.833896	9.58e-06	0.0486947	0.0158392	0.00361108	chr2	44552508	PREPL;PREPL;PREPL;PREPL;PREPL;PREPL;PREPL	Body;Body;Body;Body;Body;Body;Body	Enhancer
cg20246851	186.47	3.32e-11	1.26882	7.52e-06	0.0486947	0.00480954	0.258009	chr15	90729083	SEMA4B	5'UTR	Transcribed
cg20299802	186.417	3.25e-11	1.18008	7.35e-06	0.0486947	0.0112048	0.0110809	chr1	162319575	NOS1AP;NOS1AP	Body;Body	Enhancer
cg20439030	187.066	4.13e-11	0.693656	9.62e-06	0.0486947	0.0137242	0.0621759	chr19	34359847			Other Inactive
cg21483929	186.583	3.46e-11	1.03515	7.88e-06	0.0486947	0.00427396	0.451593	chr13	20392406			Other Inactive
cg22605936	185.001	1.92e-11	0.719523	4.1e-06	0.0486947	0.0177898	0.0158982	chr7	75296038	HIP1	Body	Other Inactive
cg22691587	186.318	3.13e-11	1.28746	7.06e-06	0.0486947	0.0081729	0.0412209	chr1	40349894	TRIT1	TSS1500	Other Inactive
cg23263051	186.92	3.92e-11	-0.303129	9.05e-06	0.0486947	-0.00388332	0.806346	chr17	74733425	MIR636;SFRS2;MFSD11	TSS1500;TSS200;TSS1500	Other Inactive
cg23530553	186.221	3.02e-11	1.39749	6.78e-06	0.0486947	0.00695087	0.0323896	chr17	46622536	HOXB2	TSS200	Other Inactive
cg24171453	184.948	1.89e-11	2.10872	4.01e-06	0.0486947	0.0065521	0.02162	chr14	78079686	SPTLC2	Body	Other Inactive
cg24260847	186.818	3.77e-11	-0.967389	8.68e-06	0.0486947	-0.0152792	0.0123424	chr8	37595307	ERLIN2;ERLIN2;ERLIN2	5'UTR;5'UTR;5'UTR	Transcribed
cg24324815	187.197	4.34e-11	-1.23286	1.01e-05	0.0486947	-0.000846015	0.841344	chr10	21783445	C10orf114	3'UTR	Promoter
cg24585690	174.485	3.79e-13	-0.772904	5.5e-08	0.0176922	-0.0166535	0.0238318	chr5	135231514	IL9;IL9	1stExon;5'UTR	Other Inactive
cg24818418	179.006	2.06e-12	1.22583	3.49e-07	0.0468215	0.00822426	0.0494926	chr4	110834590	EGF	1stExon	Promoter
cg25036197	187.189	4.33e-11	1.22839	1.01e-05	0.0486947	0.00683909	0.142948	chr15	72876508	ARIH1	3'UTR	Transcribed
cg25436152	185.274	2.13e-11	-1.88304	4.59e-06	0.0486947	-0.0019329	0.576934	chr17	954490	ABR;ABR;ABR	Body;Body;Body	Other Inactive
cg25668878	184.758	1.76e-11	1.03189	3.71e-06	0.0486947	0.00258109	0.638402	chr3	46256527			Other Inactive
cg26320830	186.516	3.37e-11	1.25711	7.66e-06	0.0486947	0.00469042	0.295238	chr4	165304394	MARCH1;MARCH1	1stExon;5'UTR	Other Inactive
cg26337624	185.969	2.75e-11	-0.78619	6.11e-06	0.0486947	-0.015015	0.0284869	chr14	105350915	KIAA0284;KIAA0284	Body;Body	Transcribed
cg26396443	186.293	3.11e-11	-1.86446	6.99e-06	0.0486947	-0.008278	0.00490055	chr14	99729005	BCL11B;BCL11B	Body;Body	Other Inactive
cg26786407	185.253	2.11e-11	-1.01792	4.55e-06	0.0486947	-0.0175973	0.00207093	chr1	3415673	MEGF6	Body	Other Inactive
cg26880806	187.137	4.24e-11	-1.46207	9.9e-06	0.0486947	-0.00185216	0.648541	chr2	98262454	COX5B	TSS200	Other Inactive
cg26999423	182.615	7.93e-12	-1.05838	1.53e-06	0.0480215	-0.00870789	0.120125	chr17	10017891	GAS7	Body	Other Inactive
cg27031632	182.619	7.94e-12	0.843128	1.54e-06	0.0480215	0.0120807	0.0930059	chr12	57522318	LRP1;LRP1	5'UTR;1stExon	Other Inactive
cg27374758	186.399	3.23e-11	1.05165	7.3e-06	0.0486947	0.0146421	0.00188918	chr3	121675259			Other Inactive
cg27543334	185.561	2.37e-11	-1.28736	5.16e-06	0.0486947	-0.00555063	0.229226	chr1	31173966			Other Inactive
cg27639897	186.941	3.95e-11	0.569226	9.13e-06	0.0486947	0.0143069	0.141962	chr2	3464111	TTC15	Body	Other Inactive
