# Supplementary material for: Kidney cytosine methylation changes improve renal function decline estimation in patients with diabetic kidney disease
Source: Nat Commun. 2019 Jun 5;10:2461. doi: 10.1038/s41467-019-10378-8 (PMC6549146; doi:10.1038/s41467-019-10378-8)
Supplement: Supplementary file 8 — Supplementary Data 5 [file 41467_2019_10378_MOESM8_ESM.xlsx]

## Sheet: supplementary_data5
Methylation Probe	AICa	model_pvaluea	probe_model_betaa	probe_model_pvaluea	probe_model_FDRa	probe_interstitialfibrosis_betab	probe_interstitialfibrosis_pvalueb	Chr	Position	Refgene Name	Refgene Group	Kidney Regulatory Region	Cis-Gene(s) with expression changes	Methylation-expression Betac	Methylation-expression Pvaluec
cg09914444	190.325	8.35e-11	-0.603972	4.84e-05	0.0458847	-0.0297959	0.000144888	chr1	46972183	DMBX1;DMBX1	TSS1500;TSS1500	Other Inactive	CYP4A11	0.557438	3.26e-07
cg19506253	189.601	6.36e-11	-0.810728	3.56e-05	0.0435337	-0.0181251	0.00348182	chr2	158301839	CYTIP	TSS1500	Other Inactive	CYTIP	-0.507679	4.67e-06
cg21048700	191.121	1.13e-10	-1.20751	6.79e-05	0.049355	-0.0070761	0.05903	chr2	189762162			Other Inactive	COL3A1	-0.526696	1.34e-07
cg24818418	177.15	5.58e-13	1.2355	1.92e-07	0.0305244	0.00822426	0.0494926	chr4	110834590	EGF	1stExon	Promoter	EGF	-0.515616	1.3e-06
cg27374758	184.453	9.06e-12	1.04059	4.07e-06	0.0305244	0.0146421	0.00188918	chr3	121675259			Other Inactive	HCLS1	0.520128	7.06e-07
