# Supplementary material for: Kidney cytosine methylation changes improve renal function decline estimation in patients with diabetic kidney disease
Source: Nat Commun. 2019 Jun 5;10:2461. doi: 10.1038/s41467-019-10378-8 (PMC6549146; doi:10.1038/s41467-019-10378-8)
Supplement: Supplementary file 9 — Supplementary Data 6 [file 41467_2019_10378_MOESM9_ESM.xlsx]

## Sheet: supplementary_data6
Methylation Probe	AICa	model_pvaluea	probe_model_betaa	probe_model_pvaluea	probe_model_FDRa	GFR_betab	GFR_pvalueb	GFR_FDRb	fibrosis_betab	fibrosis_pvalueb	fibrosis_FDRb	CHR	Location	Strand	Symbol	Location.relative.to.Refseq.Genes	Location.relative.to.CpG.Islands	Chen et al Case.mean..M.value.	Chen et al Control.mean..M.value.	Chen et al covariate.adjusted.log2.fold.change	Chen et al p.value
cg19664425	204.943	1.91e-08	-0.717538	0.0293531	0.270009	-0.00212206	0.41484	0.938285	0.000631096	0.874164	0.970344	chr14	50090776	R			S_Shelf	1.35	1.75	-0.4	9.17e-06
cg04172771	209.66	1.06e-07	0.263171	0.329134	0.694614	-0.00474617	0.194599	0.886076	0.00643832	0.249965	0.678287	chr8	50892702	R	SNTG1	5'UTR		1.61	1.94	-0.39	1.79e-05
cg27177415	209.207	9.01e-08	-0.226033	0.251176	0.627652	-0.00241235	0.562689	0.96094	-0.0070424	0.266774	0.692679	chr17	79412681	F	BAHCC1	Body	Island	6.41	5.68	0.72	1.87e-05
cg14075627	210.817	1.61e-07	-0.0380373	0.883896	0.967394	0.000647696	0.845084	0.98833	0.00395471	0.433623	0.805413	chr9	71863002	R	TJP2	Body	Island	6.06	6.5	-0.89	2.02e-05
cg04463816	208.169	6.19e-08	-0.302753	0.142425	0.502515	-0.0029249	0.474559	0.94821	-0.000246951	0.968531	0.993239	chr16	1263766	F	CACNA1H	Body	N_Shore	5.75	6.4	-0.75	2.97e-05
cg12894883	210.53	1.45e-07	-0.120172	0.615679	0.865899	0.00440587	0.221731	0.894238	-0.0128627	0.0175378	0.282828	chr22	22288473	R	PPM1F	Body	Island	7.17	6.64	0.58	3e-05
cg13378687	210.584	1.48e-07	-0.101653	0.647476	0.880448	-0.00104529	0.779898	0.982817	-0.0109952	0.0506895	0.400339	chr2	18770693	R	NT5C1B	Body		4.02	3.58	0.5	3.35e-05
cg20506843	207.38	4.64e-08	-0.398455	0.095073	0.429762	-0.006701	0.0855232	0.841118	0.00516018	0.390203	0.780078	chr11	91950460	R				0.3	0.05	0.39	6.09e-05
cg24993607	203.497	1.12e-08	0.821803	0.0150581	0.210459	-0.00060164	0.803592	0.984773	0.00366766	0.319017	0.733777	chr13	113257158	R			N_Shelf	4.25	3.78	0.5	7.74e-05
cg04025965	209.059	8.54e-08	0.264319	0.230807	0.607122	0.00371015	0.371291	0.930372	-0.000999026	0.875137	0.970605	chr7	150779110	F	FASTK; TMUB1	TSS1500; Body	Island	3.63	3.11	0.72	8.42e-05
cg08373528	208.169	6.19e-08	0.435297	0.142425	0.502515	-0.00240097	0.448322	0.944003	0.00368485	0.446085	0.812066	chr6	42672105	F	PRPH2	Body		2.79	2.32	0.52	0.000107
cg02303324	208.982	8.31e-08	0.42389	0.221073	0.597234	-0.00846345	0.0037562	0.742243	0.0101795	0.024315	0.313576	chr6	136872323	F	MAP7	TSS1500	S_Shore	-0.76	-1.28	0.56	0.000124
cg25027028	210.825	1.62e-07	0.0422342	0.903977	0.973454	-0.00706959	0.00615697	0.747084	0.0033851	0.403361	0.787748	chr2	241065401	R			N_Shelf	5.89	5.52	0.4	0.000156
cg15672329	201.958	6.38e-09	-0.347331	0.00750389	0.165342	-0.0131827	0.0517162	0.816629	0.0176514	0.0892203	0.4845	chr11	72810987	F	FCHSD2	Body		4.5	4.14	0.54	0.000161
cg01612095	210.057	1.23e-07	0.235268	0.42646	0.764158	0.00433009	0.147411	0.870882	-0.010508	0.0196352	0.293352	chr16	88713113	R	CYBA	Body	N_Shelf	4.25	3.98	0.46	0.000165
cg04353106	199.481	2.55e-09	-0.534602	0.00249989	0.11813	0.00169198	0.697844	0.975826	-0.00944244	0.152835	0.579773	chr1	163136667	F	RGS5	Body		-0.42	-1.1	0.73	0.000165
cg04809380	209.545	1.02e-07	-0.306888	0.306773	0.676804	-0.0027632	0.268752	0.907017	-0.000171193	0.964393	0.992338	chr16	1244525	R	CACNA1H	Body	N_Shore	3.27	3.85	-0.62	0.000176
cg19876649	208.116	6.07e-08	-0.51381	0.138511	0.496905	0.000182174	0.948597	0.996371	-0.00640738	0.134064	0.55591	chr18	3220273	F	MYOM1	TSS200		3.03	2.75	0.42	0.000176
cg16012773	210.807	1.61e-07	-0.0359551	0.864046	0.961502	0.00710832	0.0741273	0.834786	-0.0106491	0.0799627	0.466892	chr8	92278313	F	SLC26A7	Body		3.39	3.14	0.48	0.000177
cg17329057	210.753	1.58e-07	-0.0740754	0.787469	0.935718	0.000185669	0.958094	0.997031	-0.00610111	0.255741	0.683253	chr1	199825600	R				0.65	1.02	-0.48	0.000194
cg00521850	210.637	1.51e-07	-0.101153	0.683674	0.895558	0.0048654	0.202939	0.888226	-0.0164295	0.00382256	0.177528	chr8	141349194	F	TRAPPC9	Body	Island	3.79	4.09	-0.41	0.000197
cg26179134	209.775	1.11e-07	-0.175694	0.353834	0.713985	-0.00654145	0.114158	0.856008	-0.000817988	0.898106	0.976209	chr2	25897613	R	DTNB	TSS1500	S_Shore	0.71	0.27	0.43	0.000199
cg05020510	207.783	5.38e-08	-0.572906	0.116645	0.464928	-0.000115646	0.963303	0.99729	-0.00262649	0.49302	0.836614	chr8	120428057	R	NOV	TSS1500	N_Shore	-0.92	-0.4	-0.58	0.000209
cg07512231	208.156	6.16e-08	-0.374496	0.141485	0.501221	-0.00174867	0.625351	0.967833	0.00127468	0.815855	0.954616	chr19	49221389	F	MAMSTR	TSS1500; Body	N_Shore	3.63	4.04	-0.42	0.000212
cg07698638	210.769	1.58e-07	-0.0564038	0.806882	0.942174	-0.00279529	0.457032	0.945127	0.00843194	0.139208	0.56267	chr7	150746232	F	ACCN3	1stExon	Island	6.4	5.91	0.51	0.000212
cg19438790	207.925	5.66e-08	-0.232557	0.125461	0.478573	-0.00655899	0.372357	0.930638	-0.000642969	0.954485	0.989881	chr5	77900022	R	LHFPL2	5'UTR		4.5	4.11	0.55	0.000215
cg15131024	207.687	5.19e-08	-0.350583	0.11107	0.45613	-0.0023886	0.512888	0.953647	0.00209377	0.707565	0.921338	chr11	70338408	F	SHANK2	Body		5.89	6.41	-0.7	0.000225
cg01485413	210.434	1.4e-07	0.120927	0.566024	0.842173	0.000138406	0.974206	0.998223	-0.00821985	0.205668	0.638155	chr7	143042124	F	CLCN1	Body	N_Shore	3.53	3.21	0.5	0.000246
cg15507500	208.23	6.33e-08	0.263135	0.147073	0.508863	0.00181148	0.711313	0.977221	0.000722541	0.923039	0.982148	chr19	17605696	F	SLC27A1	Body	N_Shelf	6.01	5.17	0.87	0.000268
cg05378861	210.834	1.62e-07	-0.0354885	0.930824	0.981384	-0.000838373	0.695531	0.975449	-0.000938571	0.774267	0.942246	chr20	61803065	F			N_Shelf	2.32	2.81	-0.51	0.000269
cg06603851	210.813	1.61e-07	-0.0403597	0.876179	0.965041	-0.00154634	0.647637	0.970914	-0.00394365	0.444639	0.811408	chr5	1813772	R	NDUFS6	Body		3.31	3.7	-0.39	0.000283
cg19656950	208.833	7.87e-08	-0.516687	0.203439	0.578543	0.00173413	0.430654	0.94073	-0.00698927	0.0346623	0.353505	chr13	100607772	R			N_Shore	0.41	0.81	-0.41	0.000283
cg02937491	209.45	9.84e-08	0.245198	0.289684	0.662373	-0.00513569	0.14753	0.870882	0.010022	0.0627675	0.430667	chr18	55888790	R	NEDD4L	5'UTR; Body; 1stExon		4.59	4.25	0.45	0.000301
cg24718722	209.238	9.11e-08	0.276971	0.255751	0.632063	-0.00299029	0.39337	0.934884	0.00189697	0.723592	0.926591	chr10	129536818	R	FOXI2	Body	Island	0.77	0.56	0.46	0.000311
cg10031651	201.508	5.4e-09	0.673706	0.00613491	0.15435	-0.00128593	0.666242	0.973083	0.00233759	0.607575	0.885332	chr3	46621686	R	LRRC2; TDGF1	TSS200; Body	S_Shelf	4.03	3.69	0.46	0.000324
cg23522508	204.677	1.73e-08	-0.751443	0.0259282	0.257856	0.000904315	0.736601	0.979754	-0.00777501	0.0547089	0.410873	chr19	11287505	R	KANK2	Body	N_Shore	5.66	4.93	0.77	0.000329
cg00918422	210.72	1.56e-07	-0.111275	0.752341	0.922358	-0.00331503	0.171844	0.879348	0.00382943	0.302974	0.72167	chr1	11115051	F	SRM	Body	N_Shelf	5.66	6.29	-0.72	0.000332
cg27446137	208.515	7.02e-08	-0.546916	0.171139	0.541039	0.000776899	0.756635	0.981364	-0.00764924	0.0422822	0.377394	chr4	77723198	F			Island	0.92	0.53	0.4	0.000335
cg16611584	206.626	3.53e-08	0.569144	0.0654947	0.370097	-0.00118036	0.658985	0.971965	-0.00552833	0.173024	0.603117	chr17	19809078	F	AKAP10	3'UTR		0.77	0.41	0.48	0.000344
cg15287403	210.774	1.59e-07	0.0671818	0.813355	0.944356	0.00126531	0.681216	0.974914	-0.00315262	0.50224	0.841135	chr3	51746779	R	GRM2	5'UTR; Body	N_Shelf	4.76	5.05	-0.48	0.000347
cg17530965	203.6	1.17e-08	0.662014	0.0157803	0.214156	0.000248043	0.937164	0.995393	0.00628516	0.187776	0.619871	chr5	1034427	R	NKD2	Body	N_Shelf	5.66	5.04	0.64	0.000347
cg24553728	210.47	1.42e-07	0.113237	0.58341	0.850626	-0.00480933	0.268783	0.907017	0.00337807	0.612426	0.887207	chr1	25869129	F	LDLRAP1	TSS1500	N_Shore	4.07	4.43	-0.41	0.000351
cg10503236	209.825	1.13e-07	0.145061	0.365465	0.722282	-0.00316157	0.565995	0.96142	0.0126312	0.130164	0.550326	chr1	231470652	F	EXOC8	3'UTR; 1stExon	N_Shelf	3.9	5.51	-1.78	0.000362
cg08759899	210.71	1.55e-07	-0.0477842	0.742798	0.9187	-0.00277275	0.623554	0.967572	0.00203969	0.813251	0.953917	chr5	101831271	F	SLCO6A1	Body	N_Shelf	5.07	4.53	0.53	0.000408
cg08848154	210.596	1.49e-07	0.105522	0.655123	0.883689	-0.00110342	0.787468	0.983695	-0.000135514	0.982708	0.996372	chr10	6278954	R				6.87	6.29	0.62	0.000416
cg01962183	207.97	5.76e-08	-0.496392	0.128434	0.482969	0.00816702	0.00166236	0.722323	-0.00955367	0.0178863	0.284905	chr16	1507866	R	CLCN7	Body	S_Shore	1.11	0.46	0.7	0.000422
cg04865290	210.827	1.62e-07	-0.020008	0.907784	0.97468	0.00851855	0.111808	0.855376	-0.0192191	0.0173678	0.282169	chr3	52927548	F	TMEM110	Body	N_Shelf	2.02	1.66	0.42	0.000428
cg24991874	210.566	1.47e-07	0.0665275	0.636817	0.876014	-0.00529152	0.36609	0.92954	0.00564471	0.528546	0.852751	chr11	130066626	F	ST14	Body		3.57	4.01	-0.45	0.000434
cg06800222	210.842	1.63e-07	0.0104124	0.976015	0.993787	0.00621138	0.0769853	0.835832	-0.00392897	0.468593	0.823939	chr17	10195469	R				4.77	4.3	0.49	0.000484
cg18942757	210.539	1.46e-07	-0.117556	0.620458	0.86848	-0.0105436	0.00957997	0.759475	0.0180586	0.00342373	0.171726	chr12	126926925	R	LOC100128554	TSS200		3.92	4.27	-0.4	0.000487
cg17868723	207.622	5.07e-08	-0.324741	0.10747	0.450711	-0.00418788	0.322425	0.920464	0.00220765	0.733598	0.930245	chr13	102925517	F	FGF14	Body		5.12	4.19	0.93	0.000527
cg22808435	208.145	6.13e-08	-0.213356	0.140629	0.500039	-0.00419056	0.471387	0.947636	-0.00258856	0.771211	0.941417	chr5	37772265	R				4.9	4.38	0.86	0.000535
cg19483465	210.843	1.63e-07	0.00434934	0.985017	0.996271	-0.0051165	0.175915	0.881054	-0.00491092	0.397129	0.784201	chr12	132896939	F	GALNT9	Body	S_Shore	4.6	3.94	0.68	0.000545
cg15288310	208.215	6.29e-08	0.316929	0.145946	0.50727	-0.00321587	0.439998	0.942309	0.00108999	0.86424	0.967741	chr3	11749113	F	VGLL4	5'UTR	S_Shelf	3.58	3.26	0.41	0.000548
cg23871388	210.591	1.49e-07	-0.126409	0.652291	0.882331	-0.00335426	0.300978	0.914696	0.00901135	0.0662807	0.438329	chr19	56609854	R	ZNF787	Body	Island	6.39	6.02	0.42	0.000551
cg06979684	210.503	1.44e-07	0.0934827	0.600764	0.85883	-0.00261694	0.599175	0.965337	0.00540218	0.477034	0.828708	chr11	27677125	R	BDNF; BDNFOS	3'UTR; 1stExon; Body		3.71	3.43	0.38	0.000568
cg23416593	209.392	9.64e-08	-0.199111	0.279951	0.653926	-0.00276469	0.576603	0.962721	-0.00729513	0.333474	0.743625	chr5	3890909	F				3.56	2.81	0.77	0.000577
cg24768137	210.578	1.48e-07	-0.11035	0.643768	0.878871	0.00406761	0.220154	0.893764	0.00734329	0.146241	0.571889	chr2	242776518	R				5.22	4.73	0.65	0.000583
cg13979884	210.623	1.5e-07	0.101009	0.673629	0.891334	0.00215022	0.497799	0.95169	-0.00383885	0.427735	0.802322	chr9	74061171	F			N_Shore	1.78	1.23	0.66	0.000603
cg02605672	210.619	1.5e-07	0.154369	0.670532	0.890187	-0.00241091	0.339009	0.924062	0.000928592	0.810103	0.952994	chr17	80854741	R	TBCD	Body	N_Shelf	5.06	4.6	0.45	0.000621
cg05759250	210.412	1.39e-07	-0.179831	0.555515	0.837	-0.00350168	0.210764	0.890891	0.00789423	0.0626624	0.430479	chr2	26251267	F				5.53	5.87	-0.64	0.000628
cg16975316	210.69	1.54e-07	-0.0933444	0.725411	0.912135	-0.00462618	0.114102	0.856001	0.00680968	0.128071	0.547368	chr11	472074	R	PTDSS2	Body	Island	5.98	6.45	-0.6	0.000646
cg19854900	204.997	1.95e-08	0.40864	0.0301135	0.272467	-0.00143096	0.716683	0.977805	0.0194882	0.000708067	0.109068	chr7	4265529	R	SDK1	Body		4.3	3.94	0.42	0.000647
cg18495191	209.602	1.04e-07	0.309311	0.317609	0.685653	-0.000630142	0.840881	0.98805	0.00151809	0.751415	0.935669	chr6	167200499	R	RPS6KA2	Body	S_Shelf	-0.4	-0.78	0.38	0.000688
cg24348495	210.082	1.24e-07	0.221405	0.433806	0.768987	-0.000831476	0.752785	0.981102	0.00917607	0.0200551	0.295498	chr20	62693971	F	TCEA2	TSS200; 5'UTR	Island	4.07	3.8	0.46	0.00069
cg02303324	208.982	8.31e-08	0.42389	0.221073	0.597234	-0.00846345	0.0037562	0.742243	0.0101795	0.024315	0.313576	chr6	136872323	F	MAP7	TSS1500	S_Shore	-0.58	-0.86	0.41	0.000698
cg10752158	205.949	2.76e-08	0.371788	0.0472171	0.325179	7.2e-05	0.988026	0.999183	0.00230891	0.752685	0.93605	chr4	81185022	R			N_Shelf	-0.81	-1.16	0.41	0.000707
cg01239367	208.401	6.73e-08	0.308471	0.160989	0.527862	-0.00494741	0.249048	0.901124	0.0037432	0.569555	0.870581	chr10	1815498	F				4.01	3.57	0.49	0.000747
cg12177762	199.387	2.47e-09	-0.396112	0.00239795	0.116729	-0.00365249	0.572114	0.962217	-0.00262592	0.79049	0.947583	chr3	126911727	F				3.43	3.98	-0.8	0.000764
cg17933107	209.435	9.79e-08	0.237991	0.287154	0.659985	-0.000745513	0.851931	0.988777	0.00258667	0.671345	0.90866	chr2	27334851	F	CGREF1	5'UTR; TSS1500		5.33	5.69	-0.61	0.000779
cg07307994	209.907	1.16e-07	-0.160645	0.385418	0.736386	-0.00632612	0.209281	0.890316	0.00023572	0.975718	0.994872	chr2	3828216	R				1.47	0.96	0.56	0.000785
cg13373361	209.664	1.06e-07	-0.2833	0.329943	0.695266	0.00656908	0.0314656	0.795486	-0.0154859	0.000638547	0.105535	chr7	98885594	F	MYH16	Body		5.22	4.66	0.57	0.000825
cg09329079	193.699	2.96e-10	1.0372	0.000204044	0.0633569	-0.00304821	0.312209	0.917668	0.0108149	0.0167255	0.278541	chr7	1582834	R	TMEM184A	3'UTR	N_Shore	6.19	5.57	0.68	0.000835
cg16664915	206.784	3.74e-08	0.625179	0.070733	0.381784	0.00110644	0.680403	0.97486	-3.54e-05	0.993129	0.998684	chr8	10907788	F	XKR6	Body		3.31	2.82	0.52	0.00088
cg14953666	208.82	7.83e-08	0.483711	0.202008	0.577	0.00148802	0.523603	0.9553	-0.00208317	0.558886	0.866027	chr2	16162992	F				1.96	1.62	0.4	0.000903
cg09920531	210.795	1.6e-07	-0.0545646	0.843364	0.954468	0.00577868	0.144087	0.868615	-0.00123116	0.839875	0.961268	chr7	157533168	F	PTPRN2	Body		6.53	6.02	0.55	0.000909
cg00949635	207.97	5.76e-08	-0.181934	0.128415	0.482953	-0.0119077	0.107713	0.852827	-0.0111105	0.32894	0.740625	chr4	103634624	R	MANBA	Body		5.96	4.73	1.23	0.000911
cg00632783	209.033	8.46e-08	0.232747	0.227567	0.603816	0.00178335	0.684826	0.974914	-0.00272684	0.684471	0.913194	chr5	54022750	R				5.3	4.61	0.71	0.000925
cg14949292	210.156	1.27e-07	0.297552	0.457126	0.783536	0.00224553	0.307078	0.916042	-0.00445982	0.182799	0.614195	chr17	78079608	F	GAA	Body	Island	5.54	4.93	0.69	0.000927
cg09828575	209.875	1.15e-07	0.335158	0.377467	0.730654	-0.00679373	0.00507892	0.742243	-0.000778868	0.83849	0.960823	chr12	132663675	R			Island	2.13	2.54	-0.43	0.000931
cg01606538	204.407	1.57e-08	-0.451922	0.0228805	0.246095	0.00506746	0.254603	0.903518	-0.00176156	0.796396	0.949016	chr20	3214849	R	SLC4A11	Body	Island	7.09	6.56	0.61	0.000942
cg13730841	205.94	2.75e-08	-0.525975	0.0470236	0.324597	-0.00571305	0.0855458	0.841118	-0.0065999	0.195719	0.628422	chr4	156679537	F	GUCY1B3	TSS1500	N_Shore	3.26	3.7	-0.5	0.000997
cg19739468	210.782	1.59e-07	-0.0288178	0.823518	0.947859	-0.00271216	0.73509	0.979624	-0.0207051	0.0871251	0.480241	chr4	1986914	F	WHSC2	Body	N_Shore	3.86	3.41	0.47	0.00101
cg05378861	210.834	1.62e-07	-0.0354885	0.930824	0.981384	-0.000838373	0.695531	0.975449	-0.000938571	0.774267	0.942246	chr20	61803065	F			N_Shelf	2.19	2.47	-0.4	0.00103
cg07085664	208.694	7.48e-08	-0.253415	0.188501	0.561388	0.000648113	0.876476	0.990734	-0.00200169	0.753191	0.936203	chr8	42586923	F	CHRNB3	Body		4.29	3.96	0.47	0.00103
cg08135503	208.982	8.31e-08	0.295407	0.22113	0.59728	0.000869621	0.812214	0.985297	4.44e-05	0.993666	0.99878	chr19	34177741	R	CHST8	5'UTR	S_Shore	3.56	3.99	-0.44	0.00103
cg20861314	206.944	3.96e-08	-0.438775	0.0765484	0.394336	-0.0017524	0.640983	0.970032	-0.00942692	0.0970092	0.498001	chr17	72368116	F	GPR142	Body	Island	5.69	6.4	-0.94	0.00104
cg00711896	210.025	1.21e-07	-0.175052	0.417087	0.757931	0.00197141	0.63324	0.968732	-0.00362693	0.565252	0.868643	chr16	30410051	F	ZNF48	Body	N_Shore	2.8	2.45	0.41	0.00106
cg13551535	205.763	2.58e-08	0.729589	0.0432117	0.313717	-0.00475946	0.0852844	0.841118	0.00833204	0.0476841	0.392291	chr4	79971462	R				4.47	5	-0.79	0.00106
cg09938098	210.184	1.28e-07	-0.278117	0.466385	0.789055	0.000179299	0.934805	0.99527	0.00588518	0.0749541	0.457163	chr7	5125074	F			S_Shore	-0.71	-1.07	0.4	0.00107
cg14009729	210.747	1.57e-07	-0.094554	0.780007	0.932915	0.00183282	0.507682	0.953047	-0.00627202	0.13486	0.556901	chr9	140059747	F	GRIN1	Body	N_Shore	6.09	5.46	0.65	0.00107
cg22986876	210.071	1.23e-07	-0.14367	0.430444	0.766869	-0.00574145	0.279511	0.909637	0.0178769	0.0251418	0.316945	chr14	55531556	F	MAPK1IP1L	3'UTR		4.85	3.9	1.12	0.00107
cg00711795	206.707	3.64e-08	-0.201382	0.0681459	0.376145	0.000887394	0.90982	0.993193	-0.0131	0.271259	0.696371	chr2	234308665	R	DGKD	Body		4.4	5.9	-1.5	0.00108
cg01442005	208.895	8.05e-08	-0.21129	0.210603	0.586208	0.00336426	0.496392	0.951378	-0.0122526	0.101703	0.506913	chr17	47179278	R				4.11	3.67	0.44	0.00108
cg01759672	205.777	2.59e-08	0.711188	0.0435056	0.314657	-0.00320352	0.187997	0.884232	0.00240725	0.519376	0.848492	chr5	137593418	R	GFRA3	Body	Island	5.36	5.68	-0.47	0.00108
cg02119982	207.566	4.97e-08	-0.189633	0.104446	0.445726	-0.00494423	0.500723	0.952081	-0.0114124	0.30767	0.725357	chr16	50731412	R	NOD2	Body		5.56	6.43	-1.17	0.0011
cg07634195	208.87	7.98e-08	-0.530041	0.207689	0.583081	-0.00421491	0.0715236	0.831209	0.000233875	0.948476	0.988512	chr11	1312565	F	TOLLIP	Body	N_Shore	4.56	4.02	0.57	0.00113
cg25378117	210.711	1.55e-07	-0.0518817	0.744397	0.919267	-0.00764726	0.128554	0.862779	0.00290306	0.708055	0.921484	chr1	161474586	F	FCGR2A	TSS1500		4.15	3.84	0.48	0.00114
cg20252837	209.675	1.07e-07	-0.291749	0.332243	0.697038	-0.00527069	0.0846445	0.840962	0.00241359	0.609086	0.885966	chr20	62574114	R	UCKL1; MIR1914; MIR647	Body; TSS1500; TSS200	N_Shore	1.7	1.29	0.42	0.00116
cg21865736	210.843	1.63e-07	0.0027544	0.985862	0.996536	-0.00225438	0.693391	0.975341	0.0139088	0.107727	0.517142	chr4	2628771	R	FAM193A	5'UTR		5.33	4.79	0.75	0.00116
cg02084758	210.537	1.46e-07	-0.127268	0.619592	0.868077	-0.00117204	0.740151	0.980034	-0.00111457	0.836437	0.960307	chr17	77536754	R				5.13	5.72	-0.6	0.00121
cg04334324	210.843	1.63e-07	-0.00514052	0.988134	0.996978	-0.0019477	0.502352	0.95219	0.00391993	0.376064	0.771236	chr19	58110862	F	ZNF530	TSS1500	N_Shore	-1.11	-0.77	-0.45	0.00121
cg26703956	210.7	1.55e-07	0.154482	0.733861	0.915413	0.00209214	0.2768	0.90918	0.000948518	0.747884	0.934732	chr19	39260304	R			N_Shore	0.88	0.56	0.47	0.00122
cg15187790	207.523	4.89e-08	0.431062	0.102174	0.441879	-0.00163096	0.578087	0.962987	0.00711922	0.108647	0.519228	chr22	48916910	R	FAM19A5	Body		3.18	2.76	0.46	0.00123
cg03315940	207.823	5.46e-08	-0.279152	0.119022	0.469169	-0.0016143	0.73608	0.979745	-0.000853904	0.907105	0.978429	chr6	27569167	F				2.26	3.11	-0.82	0.00125
cg01226963	209.636	1.05e-07	-0.256508	0.324258	0.690791	0.00117715	0.697361	0.975807	-0.00253362	0.583423	0.87617	chr8	1051814	F			Island	4.6	5.21	-0.63	0.00132
cg03185283	209.813	1.12e-07	0.298998	0.362525	0.720083	-0.00245235	0.363489	0.928853	-0.00335631	0.415754	0.795154	chr3	197527023	R	LRCH3	Body		4.24	3.84	0.44	0.00137
cg20429093	201.617	5.63e-09	-0.30731	0.00644226	0.156954	-0.00902666	0.225466	0.894868	-0.00158051	0.890121	0.974096	chr4	83694973	R	SCD5	Body		4.29	5.15	-0.83	0.00137
cg08777402	210.789	1.6e-07	0.0351835	0.833589	0.951201	-0.01007	0.056161	0.820175	-0.00589397	0.469857	0.824755	chr2	121013745	R	RALB	5'UTR	S_Shelf	4.17	4.68	-0.59	0.00138
cg27207597	209.531	1.01e-07	-0.204712	0.3042	0.67477	-0.0074206	0.0790388	0.837691	0.00469853	0.471149	0.825446	chr16	540226	R	RAB11FIP3	Body		5.24	4.73	0.72	0.00138
cg03261682	208.327	6.55e-08	0.297598	0.15477	0.519452	-0.00345011	0.384533	0.933221	-0.00252631	0.677458	0.910779	chr10	6233757	R	PFKFB3	Body		4.1	4.53	-0.4	0.0014
cg18280126	200.891	4.3e-09	0.945202	0.00466196	0.141244	-0.00129585	0.587852	0.964087	0.00706937	0.0495276	0.39721	chr11	57235389	F	RTN4RL2	Body	S_Shelf	6.01	5.5	0.55	0.0014
cg06885652	210.404	1.39e-07	0.107163	0.551886	0.835209	-0.00527226	0.321192	0.920142	0.00098303	0.903981	0.977855	chr20	50768702	R	ZFP64	Body	N_Shore	4.61	5.25	-0.71	0.00144
cg15779643	206.282	3.11e-08	0.47462	0.0554179	0.346609	-0.00213258	0.531653	0.956723	-0.00401168	0.440668	0.809417	chr17	9806785	F	RCVRN	Body	N_Shore	3.93	3.66	0.42	0.00145
cg21163415	210.458	1.42e-07	-0.35708	0.577565	0.847622	0.00280121	0.0470295	0.811506	-0.00331491	0.126279	0.544904	chr20	57876201	F	EDN3	Body	S_Shore	0.82	1.31	-0.47	0.00145
cg04074001	209.981	1.19e-07	-0.1505	0.404903	0.749645	-0.00227709	0.69352	0.975341	0.00506267	0.565899	0.869006	chr4	148861409	F	ARHGAP10	Body		4.58	4.14	0.55	0.00146
cg02763409	209.615	1.04e-07	-0.239013	0.320126	0.687444	-0.00510768	0.163496	0.877007	-0.00105564	0.851572	0.964537	chr2	239695552	R				4.35	4.57	-0.42	0.00147
cg20408104	210.742	1.57e-07	0.0523403	0.774504	0.931027	-0.00488662	0.29262	0.912259	0.00384741	0.588683	0.878296	chr6	157399325	F	ARID1B	Body		4.08	3.79	0.38	0.00148
cg00179532	209.929	1.17e-07	-0.201597	0.391097	0.74009	-0.00667931	0.0783229	0.837034	0.0115427	0.045575	0.386718	chr17	79684775	R	SLC25A10	Body	S_Shelf	6.52	6.94	-0.52	0.00151
cg00398420	210.803	1.6e-07	-0.0728942	0.857282	0.959337	-0.000376519	0.878632	0.990967	-0.00351545	0.348861	0.753816	chr16	56681867	R				-0.02	-0.42	0.41	0.00151
cg14417172	210.08	1.24e-07	0.243085	0.433193	0.768603	-0.000731052	0.800331	0.984485	0.000237261	0.957147	0.990663	chr8	136439150	F				1.85	1.44	0.44	0.00151
cg07325692	210.2	1.29e-07	-0.185656	0.471745	0.792155	-0.00513635	0.110252	0.854895	0.00303796	0.539827	0.857828	chr7	92667406	R				3.87	3.42	0.44	0.00152
cg08078586	210.591	1.49e-07	-0.132244	0.652073	0.882224	-0.000329945	0.913234	0.993578	-0.00871054	0.055941	0.413624	chr16	30017470	R	DOC2A	3'UTR		6.49	5.98	0.56	0.00153
cg12882804	210.671	1.53e-07	-0.089271	0.7094	0.906025	-0.00273558	0.446658	0.943839	0.00385469	0.482751	0.831408	chr14	105747050	R	BRF1	Body		4.71	4.27	0.59	0.00153
cg16467906	210.707	1.55e-07	-0.0910395	0.739906	0.91766	-0.00189417	0.539198	0.957523	0.000641635	0.891827	0.974475	chr11	818331	F	PNPLA2	TSS1500	N_Shore	5.04	5.44	-0.54	0.00156
cg24555360	210.812	1.61e-07	0.0480242	0.873587	0.96425	-0.00808458	0.00834913	0.753884	0.00272804	0.570446	0.870968	chr7	5253051	R	WIPI2	TSS1500; Body		4.97	4.62	0.39	0.00157
cg18726518	210.833	1.62e-07	0.0223011	0.927237	0.980399	-0.00361683	0.349139	0.926239	0.00200365	0.734938	0.930692	chr12	132924516	R			S_Shelf	4.37	4.99	-0.62	0.00159
cg07843733	210.709	1.55e-07	0.0559955	0.741874	0.918412	-0.00202979	0.673746	0.974156	0.000981399	0.894036	0.975076	chr7	140567399	F	BRAF	Body		5.24	4.2	1.03	0.0016
cg14458783	210.635	1.51e-07	0.0935178	0.682412	0.895021	-0.00432281	0.231933	0.896757	0.00965572	0.0783782	0.464194	chr17	1028673	F	ABR	Body; 5'UTR	Island	6.65	6.1	0.55	0.00162
cg26728390	207.851	5.51e-08	-0.325051	0.120788	0.471854	-0.00836081	0.053569	0.819694	0.00227811	0.734318	0.930473	chr8	145777781	F	KIAA1688	Body	S_Shelf	4.35	4.72	-0.44	0.00163
cg04614208	202.678	8.32e-09	-0.438338	0.0103771	0.184582	0.0021441	0.67624	0.974342	-0.00945334	0.22554	0.65724	chr6	163721598	F	PACRG	Body		5.3	4.74	0.65	0.00167
cg20182983	207.892	5.59e-08	-0.369032	0.123336	0.47529	-0.00240443	0.491248	0.950689	0.000130499	0.980522	0.995774	chr12	123470916	R	PITPNM2	Body	Island	6.81	6.43	0.42	0.00169
cg20678070	207.486	4.83e-08	0.384473	0.100281	0.438528	-0.000206739	0.961759	0.997172	0.00779219	0.234014	0.664614	chr6	113468219	F				4.6	4.21	0.4	0.00171
cg23495031	210.114	1.25e-07	-0.167251	0.443561	0.775266	-0.00423314	0.312026	0.917639	-0.000882706	0.890657	0.974246	chr7	151372668	R	PRKAG2	Body		4.14	3.89	0.51	0.00173
cg04508340	210.84	1.63e-07	-0.00666929	0.958331	0.988916	-0.00779164	0.265381	0.906419	-0.00881605	0.410357	0.791876	chr13	100496287	R	CLYBL	Body		5.47	4.85	0.83	0.00174
cg14609841	206.363	3.21e-08	0.470344	0.0576314	0.351863	0.000654052	0.855526	0.989106	0.00520407	0.341127	0.748588	chr17	60217788	F			Island	6.41	6.96	-0.66	0.00174
cg19722326	207.44	4.75e-08	0.280978	0.0980186	0.434763	0.00426426	0.389526	0.93458	0.00495374	0.513313	0.846033	chr15	68238225	F				5.04	4.56	0.47	0.00174
cg15448394	210.843	1.63e-07	-0.00382285	0.982237	0.995478	-0.00695903	0.173815	0.879714	0.00993802	0.203896	0.636435	chr3	57432946	R	DNAH12	Body		4.25	3.93	0.39	0.00175
cg02311702	210.675	1.53e-07	-0.0434345	0.712497	0.907226	0.00140517	0.859152	0.989282	-0.0150866	0.209352	0.641601	chr17	73230992	R	NUP85	Body		5.05	4.63	0.44	0.00176
cg02859589	210.817	1.61e-07	0.0231766	0.884437	0.967604	0.000779236	0.889759	0.991829	-0.00691654	0.41929	0.797223	chr19	7463252	F	ARHGEF18	5'UTR	S_Shelf	5.8	4.9	0.97	0.00176
cg05104283	208.892	8.04e-08	0.464663	0.210182	0.585791	-0.00025978	0.907246	0.993077	0.00413351	0.222007	0.653746	chr17	75463860	R	2018-09-09	Body; 5'UTR		6.81	6.46	0.38	0.00176
cg13382840	205.309	2.18e-08	-0.590856	0.0348516	0.288399	-0.00289478	0.397059	0.935321	0.000906719	0.862489	0.967385	chr15	88119539	F	NCRNA00052	TSS1500		3.76	4.03	-0.4	0.00178
cg24202221	199.904	2.99e-09	0.722817	0.003011	0.124813	-0.00190804	0.546685	0.958591	0.00638121	0.184377	0.615924	chr2	38694132	F				4.82	5.25	-0.61	0.00181
cg04904059	209.172	8.9e-08	0.445277	0.246166	0.622993	0.00158823	0.530697	0.956568	0.00179857	0.642263	0.898455	chr11	43544784	F			S_Shore	1.59	1.09	0.51	0.00188
cg09458618	210.207	1.29e-07	-0.0783067	0.4742	0.79358	-0.00284146	0.704562	0.976301	0.0141644	0.213242	0.645506	chr7	83379803	F			S_Shore	4.75	4.3	0.55	0.00196
cg09927637	209.863	1.14e-07	-0.273923	0.374431	0.728567	-0.0025589	0.425393	0.940175	0.00104624	0.831417	0.958962	chr17	2606848	F	KIAA0664	Body	N_Shore	5.28	4.74	0.57	0.00199
cg02260710	210.752	1.57e-07	-0.0754221	0.785913	0.93519	0.00965991	0.0135048	0.76179	-0.00472834	0.438743	0.808418	chr16	85730584	F				3.84	4.31	-0.46	0.002
cg21749200	210.842	1.63e-07	0.00464714	0.976174	0.993823	-0.00516075	0.356881	0.927296	0.014447	0.0885939	0.483143	chr2	179328668	F	FKBP7; MIR548N	3'UTR; Body		5.56	4.7	0.95	0.002
cg14498722	210.766	1.58e-07	0.083483	0.802777	0.940911	-0.000824421	0.772023	0.982391	-0.00287393	0.507793	0.843662	chr6	27034685	R				4.08	3.48	0.62	0.00201
cg21029964	209.519	1.01e-07	-0.301713	0.301949	0.672855	-0.0036571	0.232066	0.896757	0.0063861	0.171037	0.601046	chr5	1983658	F				2.44	2.12	0.38	0.00201
cg05548402	209.902	1.16e-07	-0.219132	0.384106	0.735397	-0.00418024	0.24547	0.900407	-0.00707912	0.19723	0.629713	chr16	66115853	R				4.45	3.57	0.87	0.00202
cg25658884	209.196	8.98e-08	0.402066	0.2496	0.626184	-0.000624154	0.819154	0.98622	0.0107839	0.0077943	0.218865	chr6	88054637	R	C6orf163	1stExon; 5'UTR		4.29	3.91	0.38	0.00204
cg12302189	208.978	8.3e-08	-0.25366	0.220593	0.596773	-0.00332712	0.413508	0.937855	0.00722457	0.243647	0.673114	chr5	72705910	F				4.85	4.31	0.61	0.00207
cg27496216	209.074	8.59e-08	-0.208199	0.23289	0.60937	-0.00790583	0.0638088	0.826178	0.011871	0.0685352	0.443474	chr2	222570137	F				4.07	4.61	-0.56	0.00207
cg14515187	210	1.2e-07	-0.128941	0.410194	0.753348	-0.00871052	0.139129	0.867182	0.0107988	0.231325	0.662348	chr3	190284901	F	IL1RAP	Body		5.49	4.96	0.62	0.00208
cg17211761	210.309	1.34e-07	0.0825458	0.511841	0.814488	-0.00308795	0.618941	0.967234	0.0210943	0.0232625	0.308986	chr17	1096626	F				3.93	3.45	0.55	0.00209
cg03881768	210.671	1.53e-07	0.0641479	0.709694	0.906148	-0.00589184	0.263048	0.905916	-0.00690033	0.391738	0.781123	chr6	29582192	F	GABBR1	Body		5.06	4.33	0.78	0.00211
cg03663120	210.812	1.61e-07	0.0309069	0.872633	0.964071	-0.00191937	0.683528	0.974914	0.00347335	0.62898	0.893432	chr7	2284600	R	NUDT1	Body	S_Shelf	2.93	2.44	0.51	0.00212
cg18025831	207.641	5.11e-08	-0.3197	0.108474	0.452184	-0.00319654	0.423484	0.940137	-0.00894111	0.140195	0.563953	chr3	53321215	F	DCP1A	3'UTR		0.5	-0.06	0.54	0.00213
cg24793746	208.413	6.76e-08	-0.384427	0.162057	0.529133	-0.00160478	0.59744	0.965157	-0.00580543	0.208566	0.641042	chr8	1252864	F				4.33	3.79	0.59	0.00214
cg03034934	210.479	1.43e-07	0.11902	0.588204	0.852806	0.00124801	0.753148	0.981105	-0.0040065	0.507981	0.843709	chr16	88965044	F	CBFA2T3	Body	N_Shore	5.49	6.1	-0.68	0.00216
cg14235685	209.944	1.18e-07	0.269967	0.394919	0.742575	0.00132289	0.706781	0.976532	0.00226163	0.673633	0.909348	chr19	44096461	F	IRGQ	Body	Island	6.18	5.61	0.59	0.0022
cg16421411	209.275	9.24e-08	-0.287311	0.261328	0.637304	-0.00433285	0.205584	0.889389	-0.00385899	0.462339	0.820732	chr2	10302391	F	C2orf48	Body		4.54	5.26	-0.72	0.00221
cg18384228	207.764	5.34e-08	0.286867	0.115481	0.463188	-0.00965174	0.0445562	0.810135	0.00522998	0.482306	0.831218	chr14	24789158	R	ADCY4	Body	S_Shelf	3.84	4.11	-0.38	0.00222
cg21865157	210.51	1.44e-07	0.137771	0.60469	0.860848	-0.000771974	0.827738	0.986863	-0.00555795	0.302983	0.721673	chr1	16058422	F	PLEKHM2	Body	Island	6.38	5.91	0.51	0.00223
cg22673826	204.006	1.35e-08	0.474869	0.0190102	0.2294	-0.00323247	0.421161	0.939543	0.0134984	0.0251827	0.317042	chr1	942498	F				4.92	5.59	-0.76	0.00224
cg06222392	210.734	1.56e-07	-0.0720079	0.766982	0.928146	-0.00395919	0.325795	0.921344	-0.00811306	0.185958	0.617599	chr20	60781454	R			Island	6.76	6.31	0.48	0.00225
cg00395951	209.688	1.07e-07	0.240166	0.335011	0.699267	-0.0081552	0.0345154	0.79857	0.0145322	0.0130115	0.256554	chr3	113413263	R	KIAA2018	5'UTR	N_Shore	4.64	4.25	0.46	0.00227
cg03655684	202.144	6.83e-09	-0.267195	0.00815695	0.169812	-0.0130867	0.0704085	0.830408	0.00132575	0.90572	0.978131	chr16	1508785	F	CLCN7	Body	S_Shore	2.23	1.84	0.51	0.00227
cg03744383	210.622	1.5e-07	0.097376	0.672857	0.891073	-0.00762428	0.0495279	0.814057	0.00865211	0.147325	0.573074	chr16	55867072	F	CES1	1stExon; 5'UTR	S_Shore	-0.29	-0.7	0.45	0.0023
cg04096085	210.804	1.6e-07	-0.0304385	0.857649	0.959405	-0.00694352	0.160659	0.875804	0.00440167	0.562958	0.867773	chr14	101435336	F	SNORD114-12; SNORD114-13	Body; TSS1500		3.58	3.28	0.43	0.00233
cg05613644	208.668	7.42e-08	-0.220976	0.185923	0.558518	-0.0147972	0.00365622	0.742243	-0.00315521	0.694709	0.916834	chr17	13402528	R	HS3ST3A1	Body	S_Shelf	4.64	4.1	0.56	0.00233
cg15053322	208.816	7.82e-08	-0.642077	0.201581	0.576632	0.00190265	0.272302	0.907642	0.00168482	0.525798	0.851485	chr22	30867939	R	SEC14L3	1stExon		1.73	2.11	-0.4	0.00235
cg21136399	210.012	1.21e-07	-0.230297	0.41349	0.755501	-0.00497694	0.170026	0.878569	0.00497984	0.370775	0.767651	chr17	277536	R				4.14	3.53	0.59	0.00235
cg01962183	207.97	5.76e-08	-0.496392	0.128434	0.482969	0.00816702	0.00166236	0.722323	-0.00955367	0.0178863	0.284905	chr16	1507866	R	CLCN7	Body	S_Shore	1.18	0.41	0.75	0.00236
cg19821049	206.551	3.43e-08	-0.199567	0.0631296	0.364792	0.00715713	0.348644	0.926051	-0.0109269	0.348809	0.753778	chr15	27076856	F				5.15	4.01	1.15	0.00237
cg23148546	203.757	1.24e-08	0.704242	0.0169605	0.219888	0.000776291	0.771323	0.982349	0.00573016	0.156853	0.584343	chr8	56200174	F	XKR4	Body		1.89	1.42	0.43	0.00239
cg17873998	209.898	1.16e-07	0.211754	0.383079	0.734661	0.00322532	0.391767	0.934848	0.00493169	0.391199	0.780753	chr1	200117089	R	NR5A2	Body	Island	7.03	7.29	-0.46	0.0024
cg17577431	210.797	1.6e-07	0.0214094	0.847025	0.955762	0.00640735	0.450203	0.944337	0.000788673	0.951585	0.989168	chr3	175696388	R				5.49	5.98	-1.08	0.00241
cg15041373	210.63	1.51e-07	0.0937577	0.67849	0.893382	-0.00145521	0.675088	0.974305	0.00229264	0.665427	0.906411	chr19	39577941	F	PAPL	Body	S_Shelf	5.17	4.78	0.46	0.00242
cg02075410	208.784	7.73e-08	0.424778	0.198092	0.57252	-0.0018702	0.466657	0.946429	0.00615557	0.113793	0.526986	chr4	151504138	F	LRBA; MAB21L2	Body; 1stExon; 5'UTR	Island	6.58	7.17	-0.97	0.00244
cg26275825	210.227	1.3e-07	-0.173406	0.481173	0.797489	0.00039866	0.91622	0.993848	0.00519473	0.367869	0.765632	chr10	135008417	F	KNDC1	Body		5.73	5.29	0.5	0.00245
cg15950413	206.063	2.87e-08	-0.470046	0.0498667	0.332594	-0.00283078	0.449461	0.944108	-0.000233172	0.967538	0.992958	chr10	133318662	F			S_Shore	6.04	5.55	0.54	0.00247
cg08322747	207.596	5.03e-08	-0.492817	0.10606	0.448298	-0.00520934	0.0945845	0.84652	0.00905539	0.0562283	0.414333	chr16	2347298	F	ABCA3	Body	Island	5.63	5.15	0.48	0.00251
cg04944491	210.821	1.61e-07	0.0236876	0.893509	0.9703	0.00427006	0.359953	0.927995	-0.00850059	0.231633	0.662722	chr1	245938453	F	SMYD3	Body		5.53	5	0.49	0.00254
cg13435189	207.671	5.16e-08	0.344146	0.110176	0.454842	-0.00254733	0.608769	0.965971	-0.00680002	0.369928	0.767059	chr11	107324751	F	CWF19L2	Body	N_Shelf	4.44	4.83	-0.4	0.00255
cg13617192	210.448	1.41e-07	0.0827159	0.572751	0.84527	0.00553276	0.330858	0.922195	0.00166006	0.849049	0.963794	chr12	34534365	R				3.27	3.93	-0.91	0.00257
cg07643321	210.54	1.46e-07	0.0857485	0.621341	0.868827	-0.00961291	0.101648	0.849589	0.0154712	0.0841468	0.474577	chr2	211457632	R	CPS1	Body; TSS1500		3.8	4.54	-0.79	0.0026
cg03743580	209.732	1.09e-07	0.404273	0.344315	0.706771	-0.00269837	0.249626	0.901482	0.00302336	0.399507	0.785453	chr4	4763753	R				1.94	1.6	0.41	0.00261
cg21771915	206.532	3.41e-08	-0.299859	0.0625533	0.363563	-0.00997508	0.0547176	0.820175	0.00489467	0.542524	0.85902	chr7	28101336	R	JAZF1	Body		4.48	5.06	-0.68	0.00261
cg03458170	205.823	2.63e-08	-0.382329	0.0444776	0.317433	-0.00703952	0.101554	0.849582	0.00772755	0.241731	0.671637	chr6	28962770	F	ZNF311	3'UTR		4.04	3.43	0.61	0.00264
cg04392615	209.001	8.37e-08	-0.246795	0.223467	0.599644	0.00571889	0.202864	0.888226	-0.0090597	0.186309	0.618073	chr4	61611159	R				3.67	3.2	0.45	0.00264
cg09144905	210.195	1.29e-07	0.168252	0.470266	0.791393	-0.000660374	0.852576	0.988777	-0.00453312	0.402294	0.787171	chr13	78280893	F	SLAIN1	5'UTR		4.13	4.66	-0.56	0.00264
cg11074615	210.604	1.49e-07	-0.0609322	0.660438	0.885911	-0.00869821	0.165893	0.878003	-0.00530033	0.582869	0.875961	chr10	52976168	F	PRKG1	Body		3.76	4.76	-1.03	0.00264
cg18432286	210.843	1.63e-07	-0.00354811	0.987737	0.996958	0.00127579	0.745044	0.980343	0.000455021	0.939492	0.9862	chr15	79120806	R			N_Shelf	4.85	4.22	0.7	0.00264
cg19741287	207.753	5.32e-08	-0.251802	0.114833	0.462134	0.0101929	0.0718451	0.831587	-0.00121599	0.889616	0.973946	chr2	242776194	F				4.27	4.02	0.38	0.00264
cg07217710	209.581	1.03e-07	-0.163977	0.313662	0.682478	0.000469667	0.927065	0.994822	-0.002958	0.705658	0.92078	chr8	141348919	F	TRAPPC9	Body	Island	3.61	3.82	-0.58	0.00266
cg07762003	210.446	1.41e-07	0.178389	0.571802	0.844888	-0.00309779	0.235565	0.897351	0.0109926	0.00465333	0.187553	chr8	142452454	R	FLJ43860	Body	Island	5.18	4.6	0.59	0.00269
cg26909217	210.314	1.34e-07	0.135725	0.513934	0.815469	-0.00456397	0.251336	0.902174	-0.00387715	0.524963	0.851058	chr16	72974588	F	ZFHX3	Body		2.33	1.97	0.39	0.00272
cg10367296	209.506	1e-07	-0.36887	0.299579	0.671022	-0.0027074	0.274658	0.908383	0.00114642	0.763016	0.939024	chr19	5066951	R	KDM4B	Body	S_Shore	4.57	5.01	-0.44	0.00275
cg19571686	210.681	1.53e-07	-0.065235	0.717652	0.909232	-0.00174878	0.702809	0.976251	0.0101258	0.144793	0.570255	chr14	32328771	F	NUBPL	3'UTR		3.89	4.56	-0.68	0.00275
cg01970427	207.847	5.51e-08	-0.546709	0.120554	0.471526	0.00390453	0.153519	0.873537	-0.00308213	0.463436	0.821264	chr1	2006896	R	PRKCZ	Body; 5'UTR	S_Shore	4.06	3.39	0.64	0.00277
cg08074182	210.048	1.22e-07	-0.143526	0.423788	0.762243	0.00289836	0.581488	0.963343	-0.00679118	0.396937	0.78401	chr16	1007567	F	LMF1	Body	S_Shore	5.44	4.85	0.66	0.00277
cg16421619	210.368	1.37e-07	-0.151345	0.536333	0.827322	-0.00404467	0.30258	0.915286	-0.00847906	0.155441	0.582722	chr2	240305693	F	HDAC4	5'UTR		5.31	5.93	-0.63	0.00277
cg00098175	210.164	1.27e-07	0.219097	0.459812	0.785318	0.00075418	0.805489	0.984934	-0.00106889	0.819247	0.955452	chr5	1056142	F	SLC12A7	Body	N_Shore	3.12	2.69	0.48	0.00279
cg23526824	206.452	3.31e-08	0.565816	0.0601606	0.357968	-0.000442113	0.889839	0.991869	-0.00204228	0.675067	0.909892	chr17	38245542	F	THRA	Body	N_Shelf	4.9	4.52	0.4	0.00281
cg21419286	210.843	1.63e-07	-0.00185689	0.988823	0.997109	-0.00629281	0.342678	0.925167	0.00492391	0.627789	0.893058	chr6	170048424	F	WDR27	Body		4.89	4.22	0.8	0.00282
cg07178877	210.745	1.57e-07	0.0620916	0.778108	0.932251	0.00341581	0.421963	0.939623	-0.00776007	0.230776	0.661856	chr13	114879659	F	RASA3	Body	S_Shore	2.71	2.34	0.41	0.00283
cg25964035	209.31	9.36e-08	-0.187376	0.266714	0.642127	-0.00473468	0.35707	0.927307	-0.00583645	0.457812	0.81838	chr6	30021725	R	NCRNA00171	Body		5.57	4.63	0.84	0.00287
cg00743540	210.768	1.58e-07	-0.054517	0.804706	0.941425	-0.000613317	0.879263	0.991077	-0.000337494	0.956355	0.990392	chr3	57197420	F	IL17RD	Body	N_Shore	3.16	2.73	0.42	0.00291
cg01052512	207.772	5.36e-08	0.492852	0.115993	0.464106	-0.00341407	0.198661	0.887322	0.00455163	0.262603	0.689057	chr16	2098739	R	TSC2; NTHL1	Body; TSS1500	S_Shore	1.43	1.82	-0.39	0.00291
cg25900614	204.968	1.93e-08	0.719737	0.0296994	0.270958	-0.00746117	0.00488096	0.742243	0.00510162	0.219396	0.651466	chr7	126079083	F	GRM8	3'UTR; Body		3.76	3.46	0.55	0.00291
cg05213387	210.093	1.24e-07	-0.22225	0.437031	0.771133	-0.00172188	0.558572	0.960249	-0.00916645	0.0382785	0.364896	chr11	69962358	F	ANO1	Body		4.45	4.15	0.39	0.00292
cg17560527	210.788	1.59e-07	0.0343726	0.832038	0.950687	-0.00784251	0.140687	0.867542	-0.00466037	0.569386	0.870541	chr6	564068	F	EXOC2	Body		4.22	3.9	0.49	0.00293
cg15522939	210.562	1.47e-07	-0.103532	0.634123	0.874773	-0.00114877	0.803116	0.984714	-0.00301485	0.668183	0.907521	chr19	12688727	F	ZNF490	3'UTR		4.07	3.58	0.49	0.00294
cg05841219	206.67	3.59e-08	-0.519547	0.0669202	0.373115	-0.00223715	0.466574	0.946429	-0.0022723	0.628649	0.893313	chr6	31840947	F	SLC44A4	Body		3.94	3.35	0.6	0.00295
cg11218979	203.525	1.14e-08	0.375108	0.0152468	0.211501	-0.0143731	0.0105353	0.759475	0.014905	0.086951	0.479899	chr6	119293926	F	FAM184A	Body		5.68	4.4	1.3	0.00295
cg22039724	210.699	1.54e-07	-0.0529758	0.732808	0.915	-0.000772938	0.894433	0.992095	-0.00632948	0.475891	0.828066	chr4	75400046	R				4.91	4.35	0.64	0.00297
cg17799742	209.637	1.05e-07	-0.192018	0.324468	0.690958	-0.00376369	0.354577	0.927051	0.00856309	0.166029	0.595077	chr1	32057406	F			S_Shelf	1.6	2.23	-0.68	0.00299
cg19548922	210.665	1.53e-07	-0.0699377	0.704573	0.903852	-0.00461308	0.334543	0.922797	0.0129847	0.0726354	0.45235	chr15	43483750	R	CCNDBP1	Body		4.41	4.87	-0.44	0.00301
cg24033744	210.307	1.34e-07	-0.15495	0.511392	0.814274	-0.000750408	0.849323	0.98856	0.00041277	0.945454	0.987765	chr19	46419861	F			S_Shelf	5.41	4.69	0.72	0.00303
cg06701627	210.828	1.62e-07	-0.030881	0.911476	0.975636	0.00301964	0.31454	0.918241	0.00165479	0.719152	0.925146	chr19	5244269	R	PTPRS	Body	Island	5.88	5.44	0.44	0.00306
cg07676300	210.58	1.48e-07	-0.158732	0.645429	0.879473	0.00131958	0.654408	0.971522	-0.00489288	0.275183	0.699537	chr19	11285258	R	KANK2	Body	Island	5.64	6.28	-0.63	0.00307
cg15903666	210.704	1.55e-07	-0.0806103	0.737361	0.916747	-0.0052539	0.130317	0.863656	0.00373214	0.484836	0.832434	chr1	3342691	F	PRDM16	Body	Island	4.51	4.09	0.5	0.00307
cg05353884	202.482	7.74e-09	0.84631	0.00949779	0.178682	-0.00562917	0.037433	0.803431	0.00668505	0.108094	0.517936	chr6	26226203	R			S_Shore	5.79	5.23	0.62	0.00308
cg01285237	208.936	8.17e-08	0.29996	0.215449	0.591556	-0.00629228	0.0946754	0.84652	-0.000693901	0.905019	0.978048	chr15	97739602	F				3.78	3.08	0.78	0.00309
cg26724706	209.418	9.73e-08	-0.198084	0.284217	0.657429	-0.000612396	0.901655	0.992692	-0.00821892	0.275227	0.699542	chr10	13383302	F	SEPHS1	Body		5.11	4.51	0.66	0.00311
cg15806569	202.742	8.51e-09	-0.455972	0.0106829	0.18644	0.009491	0.0776686	0.836187	-0.0110205	0.182124	0.61345	chr2	1771408	F				-0.04	0.61	-0.86	0.00313
cg01148002	210.264	1.32e-07	-0.161752	0.494766	0.805096	-0.00629012	0.0834334	0.839681	-0.00121805	0.828297	0.957932	chr10	134557971	R	INPP5A	Body	S_Shelf	6.37	5.93	0.47	0.00314
cg12892054	210.807	1.61e-07	0.0172741	0.864694	0.961641	-0.0153132	0.0804838	0.837994	0.0114773	0.395478	0.78325	chr6	64373226	R	PHF3	Body		4.3	5.09	-0.78	0.00316
cg08692111	210.759	1.58e-07	0.0500629	0.794219	0.938129	-0.0023568	0.655282	0.971523	0.00865717	0.281049	0.703926	chr19	1737123	F			S_Shelf	-0.18	0.37	-0.97	0.00321
cg17217575	204.957	1.92e-08	0.554181	0.0295451	0.270613	-0.000170271	0.958741	0.99715	0.000360376	0.942846	0.98716	chr21	46697067	R	POFUT2	Body	Island	5.85	5.28	0.54	0.00321
cg21252355	210.723	1.56e-07	-0.0595249	0.75589	0.9237	0.00011536	0.981377	0.99893	0.000377514	0.960109	0.991353	chr12	132677820	R			S_Shelf	4.33	4.61	-0.55	0.00321
cg05767404	202.41	7.53e-09	-0.426151	0.00919522	0.177042	0.000779873	0.875472	0.990621	-0.0191163	0.00977771	0.234066	chr1	247712591	F	C1orf150	Body		-1.01	-0.63	-0.49	0.00323
cg10816243	205.51	2.35e-08	-0.782906	0.0383273	0.29919	-0.000751264	0.743803	0.980336	-0.00539097	0.121148	0.538131	chr5	170211126	F	GABRP	5'UTR		4.7	4.28	0.47	0.00324
cg26728282	207.781	5.37e-08	-0.317371	0.116499	0.464726	-0.0076043	0.0645547	0.826401	0.00700839	0.268921	0.694571	chr15	76226687	R	FBXO22OS; FBXO22	TSS1500; 3'UTR		2.62	2.24	0.43	0.00326
cg07180538	209.436	9.79e-08	0.338012	0.287273	0.660061	-0.00356991	0.152683	0.873119	0.00939431	0.012191	0.251587	chr7	4786899	R	FOXK1	Body	Island	4.81	5.41	-0.64	0.00327
cg25732961	210.711	1.55e-07	0.110996	0.74414	0.919199	-0.00100855	0.716835	0.977841	0.00117437	0.782191	0.944872	chr17	7755877	F	KDM6B	Body	N_Shore	7.05	6.55	0.53	0.00327
cg09351082	209.754	1.1e-07	-0.179025	0.349274	0.710437	-0.0018196	0.693361	0.975338	-0.0102629	0.142096	0.566309	chr10	97319133	F	SORBS1	5'UTR	N_Shore	3.72	4.68	-1.03	0.00331
cg15030465	210.166	1.27e-07	-0.223299	0.460457	0.785689	0.00115555	0.678949	0.974635	-0.00504273	0.234578	0.665124	chr19	51400352	R	KLKP1	TSS1500		1.46	1.93	-0.49	0.00332
cg13599596	207.41	4.7e-08	0.315498	0.0965484	0.432298	-0.0028499	0.455821	0.944885	0.0126039	0.0280107	0.328051	chr9	4541807	R	SLC1A1	Body		4.4	3.9	0.49	0.00333
cg00884173	208.47	6.9e-08	0.16821	0.167012	0.535726	-0.00287531	0.655847	0.971539	0.00130911	0.894384	0.975163	chr16	84570044	F				4.62	5.36	-0.79	0.00334
cg03201886	209.535	1.02e-07	-0.104153	0.304974	0.675425	-0.0114841	0.207029	0.889722	0.00786856	0.573329	0.872095	chr6	166619470	R				4.47	5.62	-1.19	0.00336
cg10032110	210.002	1.2e-07	0.204414	0.410693	0.753692	6.66e-05	0.984556	0.999041	0.0119981	0.0195519	0.292973	chr7	1718541	R				6.38	6.82	-0.58	0.00337
cg26673377	206.449	3.31e-08	-0.634119	0.0600792	0.357763	-0.00451207	0.0856621	0.841118	-0.00285334	0.481044	0.830636	chr6	123182996	F				2.34	2.12	0.47	0.00339
cg13985979	205.987	2.8e-08	-0.381337	0.0481045	0.327881	-0.00348021	0.396407	0.935135	-0.0007504	0.904968	0.978045	chr9	140297969	F	EXD3	5'UTR	N_Shelf	5.87	5.37	0.51	0.00341
cg22707691	210.841	1.63e-07	0.0106124	0.962231	0.990107	-0.00174544	0.674832	0.974251	-0.00593906	0.348574	0.753665	chr1	1684095	F	NADK	3'UTR	N_Shore	5.76	5.04	0.75	0.00341
cg09614629	210.808	1.61e-07	-0.0335903	0.865644	0.961977	-0.00164646	0.691019	0.975206	0.000720505	0.909378	0.978984	chr7	157985057	R	PTPRN2	Body	S_Shelf	5.7	5.09	0.64	0.00342
cg23375968	210.091	1.24e-07	-0.268193	0.436694	0.770939	0.000287937	0.909917	0.9932	-0.00253724	0.513167	0.846004	chr7	157523356	F	PTPRN2	Body	N_Shore	2.15	2.6	-0.47	0.00342
cg01395254	208.847	7.91e-08	-0.243222	0.205106	0.580355	-0.00811724	0.0824892	0.839431	0.00608023	0.398813	0.785053	chr2	2336428	R	MYT1L	TSS1500		3.52	4.28	-0.77	0.00344
cg18278899	206.87	3.86e-08	0.77086	0.0738059	0.388316	0.00208818	0.27964	0.909637	-0.00418759	0.154282	0.581669	chr2	242606122	F	ATG4B	Body	Island	5.38	4.88	0.52	0.00344
cg05010260	206.91	3.92e-08	0.403788	0.0752793	0.391552	0.00125729	0.753742	0.981212	0.000107656	0.985973	0.997057	chr7	100820291	R	C7orf52	5'UTR	N_Shelf	1.83	2.32	-0.53	0.00348
cg01816411	209.747	1.1e-07	-0.246017	0.347579	0.709286	-0.00477611	0.211849	0.891026	-0.00339825	0.562745	0.867674	chr11	57099303	R	SSRP1	Body	N_Shelf	5.41	5.88	-0.5	0.00352
cg02673484	209.129	8.76e-08	0.175897	0.240289	0.616857	-0.00244361	0.666008	0.973083	0.00776269	0.368068	0.765769	chr1	153962090	R	RPS27	TSS1500	N_Shore	4.46	4.86	-0.44	0.00352
cg05357093	209.394	9.64e-08	0.242525	0.280149	0.654093	0.00185215	0.642301	0.970134	-5.21e-06	0.999318	0.999937	chr6	169224907	F			N_Shore	3.3	3.75	-0.45	0.00353
cg01678692	210.241	1.31e-07	-0.0819557	0.486325	0.800526	0.0120053	0.129545	0.863026	-0.0234628	0.0509708	0.401169	chr17	11984284	F	MAP2K4; MIR744	Body; TSS1500		4.38	5.08	-0.72	0.00358
cg14178775	210.68	1.53e-07	-0.0776556	0.717069	0.909073	0.00862884	0.0398415	0.807036	-0.0119527	0.0631025	0.431557	chr9	139401589	R	NOTCH1	Body	N_Shore	5.02	4.53	0.52	0.00367
cg25426723	205.988	2.8e-08	-0.472181	0.0481173	0.327909	0.00466465	0.186989	0.884168	-0.0101365	0.0585553	0.420019	chr5	6750836	F	POLS	Body		4.75	4.37	0.39	0.00369
cg26722684	208.662	7.4e-08	-0.495351	0.185308	0.557728	0.00089541	0.709634	0.976987	0.00289468	0.429687	0.803271	chr10	45799357	F	OR13A1	Body		4.67	5.1	-0.4	0.0037
cg27173971	210.377	1.38e-07	-0.15942	0.540064	0.829057	-0.00715751	0.0631224	0.825465	0.0138256	0.0177425	0.284077	chr19	463914	R	ODF3L2	Body	Island	5.97	6.49	-0.57	0.0037
cg03329755	209.594	1.04e-07	-0.280796	0.316134	0.684462	-9.73e-05	0.978186	0.99859	-0.00814658	0.130388	0.550629	chr6	167189272	R	RPS6KA2	Body		5.57	5.09	0.54	0.00375
cg27573991	201.969	6.4e-09	-0.455504	0.00754093	0.165716	-0.000829189	0.862105	0.98952	-0.01406	0.0501816	0.399203	chr1	247712512	F	C1orf150	1stExon		-0.19	0.47	-0.88	0.00375
cg01054110	203.297	1.04e-08	0.433279	0.0137428	0.203544	-0.00623409	0.189791	0.884738	0.0133261	0.0646225	0.434981	chr12	125002332	F	NCOR2	5'UTR	Island	2.12	2.52	-0.47	0.00376
cg06597431	210.766	1.58e-07	0.0411745	0.803083	0.940942	-0.00388478	0.4335	0.940981	-0.00233444	0.758446	0.937771	chr12	117580007	R				5.02	4.54	0.47	0.00376
cg11661187	207.589	5.01e-08	-0.285215	0.105667	0.447581	-0.00143836	0.776735	0.982476	0.000747503	0.923148	0.982153	chr4	90756533	R	SNCA	Body	N_Shore	4.85	4.66	0.4	0.00376
cg02979703	209.438	9.8e-08	0.181564	0.287592	0.660372	-0.000439245	0.934668	0.995262	0.00473899	0.562008	0.867395	chr8	37558858	R			Island	2.47	3.06	-0.64	0.00378
cg22856114	206.871	3.86e-08	0.318657	0.0738467	0.388397	-0.00503576	0.303869	0.915436	0.0109022	0.143215	0.568182	chr2	128175905	R	PROC	TSS200	S_Shelf	4.81	5.61	-0.71	0.00379
cg11349429	208.755	7.65e-08	-0.231109	0.194967	0.568598	-0.00703288	0.15625	0.874965	-0.0019544	0.797986	0.9495	chr2	240010395	R	HDAC4	Body	S_Shelf	5.34	4.79	0.65	0.00381
cg23842205	208.159	6.16e-08	0.3475	0.141666	0.50143	0.00618875	0.0991429	0.848058	0.00016153	0.977763	0.995291	chr11	66394024	F	RBM14	Body	Island	6.31	5.84	0.48	0.00381
cg25159668	209.351	9.49e-08	-0.216434	0.273179	0.647642	-0.00276093	0.508142	0.953047	-0.00702055	0.269035	0.694689	chr3	151450877	F	AADACL2	TSS1500		3.53	3.12	0.39	0.00381
cg11350833	210.563	1.47e-07	0.101324	0.634602	0.874997	0.000480623	0.91482	0.993749	-0.0161393	0.0160676	0.27487	chr17	9080989	R	NTN1	Body		5.74	5.11	0.65	0.00382
cg26665904	206.555	3.44e-08	0.401789	0.0632695	0.365095	-0.00361789	0.335488	0.92323	0.000383268	0.946935	0.988111	chr12	9227237	R	A2M	Body		4.42	3.98	0.51	0.00382
cg11655389	210.051	1.22e-07	0.268199	0.424637	0.762866	-0.000357163	0.883244	0.99138	-0.00053163	0.886187	0.973223	chr1	146548469	F			N_Shore	2.95	2.48	0.55	0.00383
cg09330885	208.715	7.54e-08	0.293981	0.190665	0.56383	-0.00189596	0.606846	0.965811	-0.00206615	0.713629	0.923428	chr3	195536485	R	MUC4	Body		4.24	4.74	-0.63	0.00384
cg04274883	207.608	5.05e-08	0.756112	0.10668	0.449423	-0.00212844	0.300304	0.914633	0.00547276	0.0787222	0.464715	chr6	12815710	R	PHACTR1	Body		5.4	4.73	0.68	0.00389
cg20737072	209.385	9.61e-08	-0.306813	0.278808	0.652776	-0.00389259	0.259642	0.904853	0.0033836	0.522604	0.84995	chr19	5785252	R	PRR22; DUS3L	TSS1500; Body	N_Shore	6.41	6.94	-0.66	0.00389
cg06700653	209.731	1.09e-07	-0.134113	0.344234	0.706695	0.00164262	0.774932	0.982391	-0.00785105	0.369466	0.766714	chr19	30361480	F			N_Shore	4.96	5.75	-1.05	0.0039
cg10338232	210.646	1.52e-07	0.0414913	0.690461	0.898134	-0.00392665	0.592665	0.964651	-0.00245462	0.826836	0.957524	chr14	42683574	R				4.72	5.38	-1.04	0.00392
cg07808967	209.421	9.74e-08	-0.310797	0.284724	0.657907	-0.00155451	0.570346	0.962172	-0.00505845	0.224394	0.655954	chr10	3063296	F				4.65	5.05	-0.4	0.00395
cg02506421	209.67	1.07e-07	0.242631	0.331179	0.696315	-0.00489493	0.214345	0.891791	-0.00255407	0.673109	0.909144	chr3	49145923	R			S_Shelf	6.52	6.03	0.51	0.00396
cg18544888	210.84	1.63e-07	-0.00926882	0.95527	0.988094	0.00514381	0.344062	0.925215	-0.00739199	0.373502	0.769419	chr2	122259959	F	CLASP1	Body		4.6	5.18	-0.63	0.00398
cg09766710	206.984	4.02e-08	-0.549529	0.0780553	0.397504	0.000407305	0.87131	0.990193	-0.00111706	0.771071	0.941378	chr1	247767976	F	OR2G3	TSS1500		5	4.08	0.87	0.00404
cg16308229	207.8	5.41e-08	-0.284358	0.117668	0.466666	-0.00336191	0.456208	0.944885	0.0025138	0.715727	0.924081	chr1	32381337	R	PTP4A2	Body		4.59	4.34	0.51	0.00406
cg26532812	210.84	1.63e-07	-0.0153986	0.958709	0.98902	-0.00169877	0.569771	0.962037	-0.00656862	0.147205	0.572958	chr11	133804526	F	IGSF9B	Body	S_Shelf	4.88	4.47	0.43	0.00408
cg01701303	210.793	1.6e-07	0.0517776	0.83985	0.953182	0.00260126	0.448036	0.943983	0.00688288	0.186599	0.618343	chr13	114060627	R				4.92	5.3	-0.47	0.00409
cg11427028	209.804	1.12e-07	-0.228639	0.360538	0.718687	0.00125085	0.785678	0.983432	0.000492834	0.944088	0.987449	chr4	188391387	F				4.26	3.9	0.39	0.0041
cg06032735	210.343	1.36e-07	0.152355	0.525666	0.821712	-0.00271996	0.487772	0.950112	0.00520263	0.38431	0.776538	chr6	84227227	R	PRSS35	5'UTR		3.66	3.22	0.46	0.00412
cg14721708	210.697	1.54e-07	0.0897167	0.731394	0.91446	-0.000817563	0.796477	0.984218	-0.00608044	0.206307	0.638628	chr22	43606235	R	SCUBE1	Body	Island	5.68	5.31	0.41	0.00414
cg11051391	210.285	1.33e-07	-0.0987456	0.502743	0.809462	-0.0182109	0.00684687	0.747084	0.0168883	0.107124	0.515997	chr7	104888858	R	SRPK2	Body	S_Shelf	5.39	4.75	0.76	0.00415
cg14173258	209.517	1.01e-07	-0.149433	0.301585	0.672559	-0.0016708	0.791574	0.98396	-0.0104214	0.278295	0.70189	chr6	28832474	F			S_Shore	4.85	5.95	-1.03	0.00416
cg10702113	207.935	5.68e-08	-0.447978	0.12615	0.479663	-0.00480132	0.106865	0.852613	0.00191794	0.676224	0.910365	chr3	196664466	R	NCBP2	Body		4.97	5.27	-0.52	0.00417
cg27435138	209.972	1.19e-07	0.194767	0.402513	0.748028	-0.00349103	0.322795	0.920464	0.000540759	0.920433	0.981529	chr19	49576955	R	KCNA7	TSS1500	S_Shore	3.87	3.5	0.39	0.00418
cg10057817	208.085	6e-08	-0.166134	0.136338	0.49394	-0.00790532	0.315604	0.918473	0.00353917	0.769464	0.940901	chr7	121701410	R	PTPRZ1	3'UTR		4.97	5.55	-1.09	0.00419
cg01168740	205.445	2.29e-08	0.328989	0.0371644	0.295668	-0.00552277	0.32672	0.921442	-0.00493359	0.567198	0.869572	chr6	26229103	R			S_Shelf	4.93	4.55	0.49	0.00421
cg05147262	208.396	6.72e-08	-0.173549	0.160568	0.527307	0.00826013	0.208163	0.889867	-0.0135111	0.177238	0.608257	chr4	71506651	F	ENAM	Body		4.59	5.15	-0.52	0.00421
cg19275838	209.721	1.09e-07	-0.292273	0.342027	0.705095	-0.00124763	0.633833	0.968849	0.00717732	0.0692556	0.445203	chr7	45115588	F	CCM2	Body		6.35	5.82	0.52	0.00421
cg26835417	210.515	1.45e-07	-0.115398	0.607224	0.862086	0.000389234	0.92167	0.994343	0.00101918	0.866113	0.968209	chr1	201845539	R	IPO9	3'UTR		4.52	4.22	0.45	0.00421
cg14209138	210.613	1.5e-07	0.13279	0.667023	0.88871	-0.00449949	0.123515	0.860463	0.00845284	0.0568886	0.415727	chr4	28227663	R				4.4	4.08	0.5	0.00423
cg14349131	210.447	1.41e-07	0.18548	0.572326	0.845126	0.00180233	0.513737	0.953736	0.00222851	0.597234	0.881668	chr9	14287483	R	NFIB	Body		4.98	5.4	-0.57	0.00425
cg15792134	203.815	1.26e-08	0.563091	0.0174167	0.222244	0.00210795	0.501829	0.952108	0.00508436	0.287497	0.709375	chr6	169051418	R	SMOC2	Body		5.1	4.6	0.53	0.00425
cg05638830	204.506	1.63e-08	0.749789	0.0239519	0.250599	-0.0025865	0.271208	0.907218	0.00828018	0.0189421	0.289847	chr1	47181214	R	KIAA0494	Body	N_Shelf	5.13	4.51	0.58	0.00427
cg12299599	203.752	1.23e-08	-0.742671	0.0169226	0.219764	0.0039614	0.147873	0.870882	-0.0130372	0.00126588	0.128511	chr7	25934722	R				-0.26	0.1	-0.39	0.00427
cg26531174	208.76	7.67e-08	0.356824	0.195503	0.569244	-0.00176523	0.571002	0.962172	0.00700752	0.137813	0.560521	chr5	149546073	F	CDX1	TSS1500	Island	5.73	6.2	-0.57	0.00427
cg17956530	210.658	1.52e-07	0.0698367	0.699207	0.90159	0.00121143	0.789572	0.983846	0.0029244	0.673024	0.909117	chr17	78667699	F	RPTOR	Body		6.02	5.55	0.61	0.00431
cg00450617	210.453	1.41e-07	-0.129804	0.575184	0.84633	-0.00495896	0.176128	0.88113	0.011557	0.0370329	0.361218	chr2	1237239	R	SNTG2	Body		3.9	4.47	-0.57	0.00434
cg03439958	210.816	1.61e-07	0.0333904	0.882659	0.966983	-0.0057312	0.127947	0.862779	-0.0003306	0.954578	0.989913	chr2	101612331	R	NPAS2	3'UTR		6.32	6.86	-0.72	0.00434
cg08180497	208.486	6.94e-08	0.179348	0.16846	0.537565	-0.00386864	0.529393	0.956341	0.000200517	0.982998	0.996417	chr2	3740746	R	ALLC	Body		3.9	5.01	-1.12	0.00435
cg15083578	209.282	9.26e-08	-0.170653	0.262398	0.638349	0.000329607	0.955326	0.996793	-0.02	0.0230482	0.308236	chr3	44450272	R	C3orf23	3'UTR		4.38	3.24	1.14	0.00437
cg19590652	205.643	2.47e-08	0.330364	0.0408204	0.306501	-0.00640842	0.170292	0.878569	0.010072	0.158003	0.585718	chr14	52423688	R	GNG2	Body		5.19	4.45	0.84	0.0044
cg12967864	210.153	1.27e-07	0.163988	0.45603	0.782842	0.00282074	0.494877	0.951165	-0.00506886	0.421554	0.798646	chr19	54677166	R	MBOAT7; TMC4	3'UTR; TSS1500		0.68	0.2	0.51	0.00441
cg20744362	210.038	1.22e-07	-0.279954	0.420698	0.760198	0.00190198	0.416613	0.938833	-0.00406075	0.254907	0.682659	chr22	50050164	F	C22orf34	Body		0.68	1.47	-0.84	0.00445
cg09042759	210.809	1.61e-07	-0.0349005	0.867903	0.962724	0.000379058	0.93855	0.995493	-0.00287813	0.701353	0.919214	chr6	32134176	F	EGFL8	Body	N_Shore	4.7	4.39	0.57	0.00446
cg15542713	209.728	1.09e-07	0.189873	0.343513	0.706276	-0.00180576	0.644279	0.970579	0.00233698	0.695671	0.917112	chr1	42385581	R	HIVEP3	TSS1500	S_Shore	0.87	1.36	-0.47	0.00451
cg23530906	201.347	5.09e-09	-0.885536	0.00571098	0.150782	-0.000105309	0.967207	0.997706	-0.0015789	0.686317	0.91381	chr12	114708303	R				-0.2	0.17	-0.42	0.00451
cg03555012	209.616	1.05e-07	-0.174027	0.320383	0.687644	0.0028968	0.517074	0.954552	-0.00338847	0.619996	0.88999	chr4	1512870	F			N_Shore	3.82	4.58	-0.61	0.00454
cg01792686	208.105	6.05e-08	0.383458	0.13776	0.495949	-0.00974055	0.0204124	0.77495	0.00618896	0.34345	0.750287	chr3	128118254	R	EEFSEC	Body		5.26	5.9	-0.58	0.00456
cg05211192	194.703	4.32e-10	0.614046	0.000313968	0.069801	-0.00397036	0.357535	0.927359	0.00604759	0.358821	0.759988	chr7	2119076	F	MAD1L1	Body	S_Shelf	4.21	3.86	0.39	0.00457
cg13583602	209.901	1.16e-07	-0.0999972	0.384017	0.735362	-0.000796967	0.915397	0.993824	-0.0116466	0.307357	0.725093	chr6	13400810	F	GFOD1	Body		4.87	5.63	-0.85	0.00457
cg00526336	210.471	1.42e-07	0.115932	0.583906	0.85091	-0.00553839	0.190667	0.885142	0.000875492	0.892992	0.974856	chr1	230415902	R	GALNT2	3'UTR	S_Shore	5.32	4.63	0.68	0.0046
cg01483824	200.51	3.74e-09	0.717696	0.00393577	0.134073	0.000225904	0.941431	0.99568	0.00368224	0.431803	0.804532	chr19	48945886	F	GRIN2D	Body	Island	4.94	4.57	0.64	0.00462
cg05455279	208.029	5.88e-08	0.533326	0.13241	0.488556	-0.00521677	0.0244628	0.785215	0.00469178	0.19119	0.623517	chr3	97109009	R	EPHA6	Body		2.81	2.38	0.45	0.00462
cg11910497	209.214	9.04e-08	0.331676	0.252206	0.628622	-0.00159427	0.65489	0.971523	-0.000153448	0.977545	0.995249	chr2	242695329	R	D2HGDH	Body		5.57	5.98	-0.55	0.00462
cg16183122	210.217	1.3e-07	0.181804	0.47769	0.795459	-0.00161727	0.664073	0.97282	-0.00164886	0.77197	0.941572	chr10	88466389	F	LDB3	Body		4.65	5.22	-0.54	0.00463
cg10186605	202.9	9.02e-09	-0.405193	0.0114731	0.191174	-0.0001205	0.982659	0.999033	0.00336956	0.690457	0.915207	chr17	29667326	F	NF1	Body		2.81	2.49	0.43	0.00465
cg27403117	208.761	7.67e-08	-0.407654	0.195559	0.569357	-0.000297907	0.914452	0.993683	0.00199525	0.637279	0.896715	chr16	70698053	R	MTSS1L	Body	Island	6.32	5.86	0.54	0.00465
cg25545739	210.712	1.55e-07	0.0456691	0.744674	0.919319	0.00831966	0.162218	0.876193	0.0120446	0.185566	0.6172	chr18	72121154	F	FAM69C	Body	N_Shelf	4.79	4.19	0.65	0.00471
cg10932486	200.575	3.83e-09	-0.913633	0.00405178	0.135283	0.00223476	0.396574	0.935212	-0.00532509	0.184072	0.615682	chr5	61028265	F				0.24	0.57	-0.5	0.00472
cg06531176	210.582	1.48e-07	0.0753226	0.646739	0.880098	0.00433465	0.454798	0.944789	-0.0118309	0.179424	0.610486	chr5	1282723	F	TERT	Body	Island	5.49	4.55	0.98	0.00473
cg16717867	207.497	4.85e-08	0.258582	0.100831	0.439403	-0.0113312	0.0309987	0.794436	0.010197	0.20935	0.641601	chr3	136601982	R	NCK1	5'UTR		4.02	3.74	0.5	0.00473
cg17598358	206.36	3.2e-08	0.551339	0.0575622	0.351775	-0.00146844	0.628595	0.968115	0.00420805	0.362927	0.76259	chr6	38275383	R	BTBD9	Body		1.41	1.09	0.39	0.00473
cg02579477	210.836	1.62e-07	-0.0227941	0.936077	0.983025	-0.00264861	0.440746	0.942502	-0.00593576	0.256599	0.684071	chr1	163173262	R	RGS5	TSS1500		2.86	3.43	-0.53	0.00475
cg14365871	210.576	1.48e-07	-0.0950442	0.642684	0.878444	4.09e-05	0.992967	0.999668	0.00159457	0.822085	0.95605	chr9	134371404	F	BAT2L1	3'UTR		4.89	5.14	-0.41	0.00478
cg10759651	210.36	1.37e-07	0.27651	0.53293	0.825541	-0.00282476	0.154587	0.873831	0.000625067	0.837886	0.960644	chr1	163144950	F	RGS5	Body		1.61	1.29	0.38	0.00481
cg25370412	208.285	6.45e-08	-0.42213	0.151381	0.5152	-0.00307594	0.29694	0.913504	0.00119603	0.791428	0.947878	chr4	108431270	R				3.44	3.1	0.4	0.00481
cg15164761	203.811	1.26e-08	0.562758	0.0173792	0.222051	0.000301501	0.944299	0.995994	0.0106651	0.101865	0.50706	chr19	2255496	F	JSRP1	TSS200	S_Shore	4.36	4.7	-0.38	0.00488
cg08140039	210.843	1.63e-07	-0.00388064	0.986283	0.996651	-0.00897574	0.0155264	0.767881	0.00612249	0.288975	0.710531	chr14	105881968	R			S_Shore	5.25	4.85	0.56	0.00489
cg23208326	210.166	1.27e-07	-0.160445	0.460438	0.785689	0.000412435	0.917203	0.993901	0.00230924	0.702959	0.919758	chr4	75149859	F	MTHFD2L	Body		1.99	2.44	-0.44	0.0049
cg11060461	209.841	1.13e-07	-0.261248	0.36919	0.724757	-5.25e-05	0.984947	0.999041	-0.004259	0.313994	0.730326	chr14	23853673	R	MYH6	Body		5.71	5.33	0.38	0.00494
cg06785788	206.297	3.13e-08	-0.412315	0.0558271	0.347603	-0.00226463	0.563543	0.961103	-0.00162335	0.786537	0.946241	chr3	186953699	F	MASP1	Body		6.33	5.83	0.52	0.00495
cg15139179	208.142	6.13e-08	0.320356	0.140461	0.499773	-0.00376958	0.385	0.933271	0.0129614	0.0475823	0.392013	chr10	131589157	R			N_Shelf	3.79	3.4	0.38	0.00495
cg18610978	203.425	1.09e-08	0.662009	0.014569	0.207862	-0.003607	0.204116	0.888811	0.00433643	0.318687	0.733561	chr2	135206815	R	LOC151162	TSS200		4.52	4.79	-0.48	0.00497
